# Supplementary material for: 4-(4-Chloro­benzo­yl)-3-methyl-1-phenyl-1H-pyrazol-5-yl 4-chloro­benzoate
Source: Acta Crystallogr Sect E Struct Rep Online. 2011 Nov 23;67(Pt 12):o3404. doi: 10.1107/S1600536811048136 (PMC3239043; doi:10.1107/S1600536811048136)
Supplement: Supplementary file 1 [file e-67-o3404-sup1.cif]

##############################################################################
#                                                                            #
# This CIF contains the data in a paper accepted for publication in          #
# Acta Crystallographica Section E. It conforms to the requirements of       #
# Notes for Authors for Acta Crystallographica Section E, and has been       #
# peer reviewed under the auspices of the IUCr Commission on Journals.       #
#                                                                            #
# Full details of the Crystallographic Information File format               #
# are given in the paper "The Crystallographic Information File (CIF):       #
# a New Standard Archive File for Crystallography" by S. R. Hall, F. H.      #
# Allen and I. D. Brown [Acta Cryst. (1991), A47, 655-685].                  #
#                                                                            #
# The current version of the core CIF dictionary is obtainable from          #
# ftp://ftp.iucr.org/pub/cif_core.dic.                                       #
#                                                                            #
# Software is freely available for graphical display of the structure(s)     #
# in this CIF. For information consult the CIF software page                 #
# http://www.iucr.org/resources/cif/software.                                #
#                                                                            #
# This file may be used for bona fide research purposes within the           #
# scientific community so long as proper attribution is given to the journal # 
# article from which it was obtained.                                        #
#                                                                            #
##############################################################################
data_I
_audit_creation_method     SHELXL-97
_chemical_name_systematic
;
4-(4-Chlorobenzoyl)-3-methyl-1-phenyl-1<i>H</i>-pyrazol-5-yl 4-chlorobenzoate
;
_chemical_name_common     ?
_chemical_formula_moiety     'C24 H16 Cl2 N2 O3'
_chemical_formula_sum     'C24 H16 Cl2 N2 O3'
_chemical_formula_iupac     'C24 H16 Cl2 N2 O3'
_chemical_formula_weight     451.29
_chemical_melting_point     ?
_symmetry_cell_setting     monoclinic
_symmetry_space_group_name_H-M     'P 21/c'
_symmetry_space_group_name_hall     '-P 2ybc'
loop_
    _symmetry_equiv_pos_as_xyz
    'x, y, z'
    '-x, y+1/2, -z+1/2'
    '-x, -y, -z'
    'x, -y-1/2, z-1/2'
_cell_length_a     11.4481(4)
_cell_length_b     29.4169(13)
_cell_length_c     6.4120(3)
_cell_angle_alpha     90.00
_cell_angle_beta     99.669(3)
_cell_angle_gamma     90.00
_cell_volume     2128.68(16)
_cell_formula_units_Z     4
_cell_measurement_reflns_used     1569
_cell_measurement_theta_min     2.75
_cell_measurement_theta_max     19.23
_cell_measurement_temperature     296(2)
_exptl_crystal_description     needle
_exptl_crystal_colour     colorless
_exptl_crystal_size_max     0.23
_exptl_crystal_size_mid     0.18
_exptl_crystal_size_min     0.16
_exptl_crystal_density_diffrn     1.408
_exptl_crystal_density_meas     ?
_exptl_crystal_density_method     'not measured'
_exptl_crystal_F_000     928
_exptl_absorpt_coefficient_mu     0.334
_exptl_absorpt_correction_type     multi-scan
_exptl_absorpt_process_details     '(<i>SADABS</i>; Bruker, 2007)'
_exptl_absorpt_correction_T_min     0.930
_exptl_absorpt_correction_T_max     0.948
_exptl_special_details
;
;
_diffrn_ambient_temperature     296(2)
_diffrn_radiation_type     MoK\a
_diffrn_radiation_wavelength     0.71073
_diffrn_radiation_source     'fine-focus sealed tube'
_diffrn_radiation_monochromator     graphite
_diffrn_measurement_device_type     'Bruker APEXII CCD'
_diffrn_measurement_method     '\f and \w scans'
_diffrn_detector_area_resol_mean     ?
_diffrn_reflns_number     16531
_diffrn_reflns_av_R_equivalents     0.0671
_diffrn_reflns_av_sigmaI/netI     0.0627
_diffrn_reflns_theta_min     1.38
_diffrn_reflns_theta_max     25.01
_diffrn_reflns_theta_full     25.01
_diffrn_measured_fraction_theta_max     0.999
_diffrn_measured_fraction_theta_full     0.999
_diffrn_reflns_limit_h_min     -13
_diffrn_reflns_limit_h_max     13
_diffrn_reflns_limit_k_min     -35
_diffrn_reflns_limit_k_max     34
_diffrn_reflns_limit_l_min     -7
_diffrn_reflns_limit_l_max     7
_diffrn_standards_number     ?
_diffrn_standards_interval_count     ?
_diffrn_standards_interval_time     ?
_diffrn_standards_decay_%     ?
_refine_special_details
;
Refinement of <i>F</i>^2^ against ALL reflections. The weighted <i>R</i>-factor
<i>wR</i> and goodness of fit <i>S</i> are based on <i>F</i>^2^, conventional
<i>R</i>-factors <i>R</i> are based on <i>F</i>, with <i>F</i> set to zero for
negative <i>F</i>^2^. The threshold expression of <i>F</i>^2^ >
\s(<i>F</i>^2^) is used only for calculating <i>R</i>-factors(gt) <i>etc</i>.
and is not relevant to the choice of reflections for refinement.
<i>R</i>-factors based on <i>F</i>^2^ are statistically about twice as large
as those based on <i>F</i>, and <i>R</i>- factors based on ALL data will be
even larger.
;
_reflns_number_total     3765
_reflns_number_gt     1884
_reflns_threshold_expression     I>2sigma(I)
_refine_ls_structure_factor_coef     Fsqd
_refine_ls_matrix_type     full
_refine_ls_R_factor_all     0.1176
_refine_ls_R_factor_gt     0.0449
_refine_ls_wR_factor_gt     0.0736
_refine_ls_wR_factor_ref     0.0931
_refine_ls_goodness_of_fit_ref     1.031
_refine_ls_restrained_S_all     1.031
_refine_ls_number_reflns     3765
_refine_ls_number_parameters     281
_refine_ls_number_restraints     0
_refine_ls_hydrogen_treatment     constr
_refine_ls_weighting_scheme     calc
_refine_ls_weighting_details
         'calc w=1/[\s^2^(Fo^2^)+(0.0199P)^2^+0.5000P] where P=(Fo^2^+2Fc^2^)/3'
_atom_sites_solution_hydrogens     geom
_atom_sites_solution_primary     direct
_atom_sites_solution_secondary     difmap
_refine_ls_shift/su_max     0.000
_refine_ls_shift/su_mean     0.000
_refine_diff_density_max     0.150
_refine_diff_density_min     -0.191
_refine_ls_extinction_method     none
_refine_ls_extinction_coef     ?
loop_
    _atom_type_symbol
    _atom_type_description
    _atom_type_scat_dispersion_real
    _atom_type_scat_dispersion_imag
    _atom_type_scat_source
    'C' 'C' 0.0033 0.0016
                         'International Tables Vol C Tables 4.2.6.8 and 6.1.1.4'
    'H' 'H' 0.0000 0.0000
                         'International Tables Vol C Tables 4.2.6.8 and 6.1.1.4'
    'N' 'N' 0.0061 0.0033
                         'International Tables Vol C Tables 4.2.6.8 and 6.1.1.4'
    'O' 'O' 0.0106 0.0060
                         'International Tables Vol C Tables 4.2.6.8 and 6.1.1.4'
    'Cl' 'Cl' 0.1484 0.1585
                         'International Tables Vol C Tables 4.2.6.8 and 6.1.1.4'
_computing_data_collection     '<i>APEX2</i> (Bruker, 2007)'
_computing_cell_refinement     '<i>SAINT</i> (Bruker, 2007)'
_computing_data_reduction     '<i>SAINT</i> (Bruker, 2007)'
_computing_structure_solution     '<i>SHELXS97</i> (Sheldrick, 2008)'
_computing_structure_refinement     '<i>SHELXL97</i> (Sheldrick, 2008)'
_computing_molecular_graphics     '<i>SHELXTL</i> (Sheldrick, 2008)'
_computing_publication_material     '<i>SHELXTL</i> (Sheldrick, 2008)'
loop_
    _atom_site_type_symbol
    _atom_site_label
    _atom_site_fract_x
    _atom_site_fract_y
    _atom_site_fract_z
    _atom_site_U_iso_or_equiv
    _atom_site_adp_type
    _atom_site_calc_flag
    _atom_site_refinement_flags
    _atom_site_occupancy
    _atom_site_symmetry_multiplicity
    _atom_site_disorder_assembly
    _atom_site_disorder_group
    Cl Cl1 0.69348(7) 0.00005(3) 0.62066(14) 0.0918(3) Uani d . 1 1 . .
    C C1 0.7963(2) -0.02529(11) 0.8140(5) 0.0605(8) Uani d . 1 1 . .
    C C2 0.8162(3) -0.00773(10) 1.0144(6) 0.0689(9) Uani d . 1 1 . .
    H H2A 0.7739 0.0175 1.0469 0.083 Uiso calc R 1 1 . .
    C C3 0.8991(2) -0.02759(10) 1.1679(5) 0.0609(8) Uani d . 1 1 . .
    H H3A 0.9118 -0.0160 1.3048 0.073 Uiso calc R 1 1 . .
    C C4 0.9635(2) -0.06468(9) 1.1194(5) 0.0499(7) Uani d . 1 1 . .
    C C5 0.9413(2) -0.08216(10) 0.9159(5) 0.0605(8) Uani d . 1 1 . .
    H H5A 0.9832 -0.1074 0.8820 0.073 Uiso calc R 1 1 . .
    C C6 0.8580(3) -0.06247(10) 0.7642(5) 0.0672(9) Uani d . 1 1 . .
    H H6A 0.8435 -0.0743 0.6279 0.081 Uiso calc R 1 1 . .
    C C7 1.0529(2) -0.08436(9) 1.2859(5) 0.0530(8) Uani d . 1 1 . .
    C C8 1.1952(2) -0.14311(9) 1.3390(4) 0.0506(7) Uani d . 1 1 . .
    C C9 1.1780(2) -0.17194(9) 1.4968(4) 0.0501(7) Uani d . 1 1 . .
    C C10 1.2931(3) -0.18817(9) 1.5767(4) 0.0550(8) Uani d . 1 1 . .
    C C11 1.0674(3) -0.18198(9) 1.5742(5) 0.0587(8) Uani d . 1 1 . .
    C C12 0.9553(3) -0.18520(9) 1.4215(5) 0.0533(7) Uani d . 1 1 . .
    C C13 0.9556(3) -0.19948(9) 1.2166(5) 0.0580(8) Uani d . 1 1 . .
    H H13A 1.0271 -0.2058 1.1722 0.070 Uiso calc R 1 1 . .
    C C14 0.8509(3) -0.20449(10) 1.0771(5) 0.0695(9) Uani d . 1 1 . .
    H H14A 0.8512 -0.2146 0.9398 0.083 Uiso calc R 1 1 . .
    C C15 0.7463(3) -0.19438(12) 1.1436(6) 0.0824(11) Uani d . 1 1 . .
    C C16 0.7438(3) -0.18042(11) 1.3472(7) 0.0853(11) Uani d . 1 1 . .
    H H16A 0.6721 -0.1739 1.3908 0.102 Uiso calc R 1 1 . .
    C C17 0.8479(3) -0.17622(10) 1.4846(5) 0.0679(9) Uani d . 1 1 . .
    H H17A 0.8467 -0.1671 1.6231 0.081 Uiso calc R 1 1 . .
    C C18 1.3268(3) -0.22254(10) 1.7484(5) 0.0731(9) Uani d . 1 1 . .
    H H18A 1.4014 -0.2360 1.7344 0.110 Uiso calc R 1 1 . .
    H H18C 1.2671 -0.2457 1.7372 0.110 Uiso calc R 1 1 . .
    H H18B 1.3334 -0.2079 1.8837 0.110 Uiso calc R 1 1 . .
    C C19 1.3721(3) -0.11677(9) 1.1883(5) 0.0533(7) Uani d . 1 1 . .
    C C20 1.4818(3) -0.09849(11) 1.2704(5) 0.0726(9) Uani d . 1 1 . .
    H H20A 1.5152 -0.1028 1.4115 0.087 Uiso calc R 1 1 . .
    C C21 1.5397(3) -0.07371(13) 1.1369(7) 0.0947(12) Uani d . 1 1 . .
    H H21A 1.6136 -0.0613 1.1884 0.114 Uiso calc R 1 1 . .
    C C22 1.4902(4) -0.06699(12) 0.9297(7) 0.0928(12) Uani d . 1 1 . .
    H H22A 1.5301 -0.0498 0.8422 0.111 Uiso calc R 1 1 . .
    C C23 1.3817(3) -0.08555(11) 0.8510(6) 0.0753(9) Uani d . 1 1 . .
    H H23A 1.3482 -0.0810 0.7101 0.090 Uiso calc R 1 1 . .
    C C24 1.3226(3) -0.11086(10) 0.9802(5) 0.0602(8) Uani d . 1 1 . .
    H H24A 1.2496 -0.1239 0.9270 0.072 Uiso calc R 1 1 . .
    O O1 1.11813(15) -0.11725(6) 1.2022(3) 0.0523(5) Uani d . 1 1 . .
    O O2 1.07060(18) -0.07494(7) 1.4689(3) 0.0757(6) Uani d . 1 1 . .
    O O3 1.06779(17) -0.18818(7) 1.7646(3) 0.0763(6) Uani d . 1 1 . .
    N N1 1.3736(2) -0.17134(8) 1.4732(4) 0.0589(7) Uani d . 1 1 . .
    N N2 1.3115(2) -0.14249(8) 1.3265(4) 0.0524(6) Uani d . 1 1 . .
    Cl Cl2 0.61559(9) -0.19901(5) 0.9673(2) 0.1547(6) Uani d . 1 1 . .
loop_
    _atom_site_aniso_label
    _atom_site_aniso_U_11
    _atom_site_aniso_U_22
    _atom_site_aniso_U_33
    _atom_site_aniso_U_12
    _atom_site_aniso_U_13
    _atom_site_aniso_U_23
    Cl1 0.0762(6) 0.0896(6) 0.1072(7) 0.0202(5) 0.0090(5) 0.0366(6)
    C1 0.0492(18) 0.055(2) 0.077(2) 0.0040(15) 0.0114(18) 0.0182(19)
    C2 0.064(2) 0.053(2) 0.094(3) 0.0148(17) 0.026(2) 0.007(2)
    C3 0.067(2) 0.053(2) 0.067(2) 0.0022(16) 0.0214(18) -0.0036(17)
    C4 0.0458(17) 0.0458(18) 0.060(2) 0.0009(14) 0.0139(15) -0.0008(16)
    C5 0.0576(19) 0.057(2) 0.066(2) 0.0128(15) 0.0060(17) -0.0045(17)
    C6 0.066(2) 0.066(2) 0.066(2) 0.0115(18) 0.0011(18) 0.0014(18)
    C7 0.0514(19) 0.0457(19) 0.064(2) -0.0031(15) 0.0158(18) -0.0042(18)
    C8 0.0475(19) 0.0554(19) 0.0473(19) 0.0039(15) 0.0028(15) -0.0034(16)
    C9 0.0492(18) 0.0528(18) 0.0465(19) -0.0039(15) 0.0025(15) -0.0007(15)
    C10 0.064(2) 0.0504(19) 0.0459(19) 0.0000(16) -0.0031(16) -0.0006(15)
    C11 0.069(2) 0.055(2) 0.052(2) -0.0016(16) 0.0106(18) -0.0029(17)
    C12 0.0540(19) 0.0517(19) 0.054(2) -0.0058(15) 0.0089(16) 0.0002(16)
    C13 0.0527(18) 0.062(2) 0.058(2) -0.0050(15) 0.0068(17) -0.0002(17)
    C14 0.068(2) 0.071(2) 0.066(2) -0.0045(18) 0.0012(19) -0.0051(17)
    C15 0.055(2) 0.085(3) 0.098(3) 0.0035(19) -0.016(2) -0.016(2)
    C16 0.056(2) 0.088(3) 0.111(3) 0.0097(19) 0.011(2) -0.014(2)
    C17 0.062(2) 0.069(2) 0.074(2) 0.0028(17) 0.015(2) -0.0066(18)
    C18 0.073(2) 0.070(2) 0.070(2) 0.0026(17) -0.0050(18) 0.0079(18)
    C19 0.0528(19) 0.0463(18) 0.064(2) -0.0010(15) 0.0180(17) -0.0075(16)
    C20 0.056(2) 0.081(2) 0.080(2) -0.0097(18) 0.0120(19) -0.011(2)
    C21 0.069(2) 0.104(3) 0.116(4) -0.034(2) 0.031(3) -0.017(3)
    C22 0.102(3) 0.081(3) 0.107(3) -0.020(2) 0.050(3) -0.001(2)
    C23 0.091(3) 0.064(2) 0.077(2) -0.001(2) 0.031(2) 0.0006(19)
    C24 0.0638(19) 0.057(2) 0.062(2) -0.0030(16) 0.0170(18) -0.0064(17)
    O1 0.0490(11) 0.0569(12) 0.0507(12) 0.0087(10) 0.0076(10) 0.0031(10)
    O2 0.0890(15) 0.0802(16) 0.0559(14) 0.0158(12) 0.0069(13) -0.0154(12)
    O3 0.0765(14) 0.0987(17) 0.0542(14) -0.0110(12) 0.0128(12) 0.0034(13)
    N1 0.0559(15) 0.0540(16) 0.0626(17) 0.0024(13) -0.0020(14) 0.0010(13)
    N2 0.0463(15) 0.0524(15) 0.0580(16) 0.0006(12) 0.0073(13) -0.0002(13)
    Cl2 0.0745(7) 0.1987(13) 0.1694(12) 0.0168(7) -0.0416(7) -0.0614(10)
_geom_special_details
;
All e.s.d.'s (except the e.s.d. in the dihedral angle between two l.s. planes)
are estimated using the full covariance matrix. The cell e.s.d.'s are taken
into account individually in the estimation of e.s.d.'s in distances, angles
and torsion angles; correlations between e.s.d.'s in cell parameters are only
used when they are defined by crystal symmetry. An approximate (isotropic)
treatment of cell e.s.d.'s is used for estimating e.s.d.'s involving l.s.
planes.
;
loop_
    _geom_bond_atom_site_label_1
    _geom_bond_atom_site_label_2
    _geom_bond_site_symmetry_2
    _geom_bond_distance
    _geom_bond_publ_flag
    Cl1 C1 . 1.728(3) ?
    C1 C2 . 1.368(4) ?
    C1 C6 . 1.369(4) ?
    C2 C3 . 1.377(4) ?
    C2 H2A . 0.9300 ?
    C3 C4 . 1.381(3) ?
    C3 H3A . 0.9300 ?
    C4 C5 . 1.386(4) ?
    C4 C7 . 1.468(4) ?
    C5 C6 . 1.370(3) ?
    C5 H5A . 0.9300 ?
    C6 H6A . 0.9300 ?
    C7 O2 . 1.189(3) ?
    C7 O1 . 1.384(3) ?
    C8 N2 . 1.348(3) ?
    C8 C9 . 1.359(3) ?
    C8 O1 . 1.366(3) ?
    C9 C10 . 1.414(3) ?
    C9 C11 . 1.466(4) ?
    C10 N1 . 1.319(3) ?
    C10 C18 . 1.496(4) ?
    C11 O3 . 1.233(3) ?
    C11 C12 . 1.481(4) ?
    C12 C13 . 1.380(4) ?
    C12 C17 . 1.383(4) ?
    C13 C14 . 1.377(4) ?
    C13 H13A . 0.9300 ?
    C14 C15 . 1.369(4) ?
    C14 H14A . 0.9300 ?
    C15 C16 . 1.374(4) ?
    C15 Cl2 . 1.723(3) ?
    C16 C17 . 1.363(4) ?
    C16 H16A . 0.9300 ?
    C17 H17A . 0.9300 ?
    C18 H18A . 0.9600 ?
    C18 H18C . 0.9600 ?
    C18 H18B . 0.9600 ?
    C19 C24 . 1.370(4) ?
    C19 C20 . 1.386(4) ?
    C19 N2 . 1.430(3) ?
    C20 C21 . 1.376(4) ?
    C20 H20A . 0.9300 ?
    C21 C22 . 1.368(4) ?
    C21 H21A . 0.9300 ?
    C22 C23 . 1.373(4) ?
    C22 H22A . 0.9300 ?
    C23 C24 . 1.374(4) ?
    C23 H23A . 0.9300 ?
    C24 H24A . 0.9300 ?
    N1 N2 . 1.373(3) ?
loop_
    _geom_angle_atom_site_label_1
    _geom_angle_atom_site_label_2
    _geom_angle_atom_site_label_3
    _geom_angle_site_symmetry_1
    _geom_angle_site_symmetry_3
    _geom_angle
    _geom_angle_publ_flag
    C2 C1 C6 . . 120.6(3) ?
    C2 C1 Cl1 . . 119.8(3) ?
    C6 C1 Cl1 . . 119.6(3) ?
    C1 C2 C3 . . 119.8(3) ?
    C1 C2 H2A . . 120.1 ?
    C3 C2 H2A . . 120.1 ?
    C2 C3 C4 . . 120.2(3) ?
    C2 C3 H3A . . 119.9 ?
    C4 C3 H3A . . 119.9 ?
    C3 C4 C5 . . 119.0(3) ?
    C3 C4 C7 . . 118.7(3) ?
    C5 C4 C7 . . 122.2(3) ?
    C6 C5 C4 . . 120.5(3) ?
    C6 C5 H5A . . 119.8 ?
    C4 C5 H5A . . 119.8 ?
    C5 C6 C1 . . 119.8(3) ?
    C5 C6 H6A . . 120.1 ?
    C1 C6 H6A . . 120.1 ?
    O2 C7 O1 . . 122.1(3) ?
    O2 C7 C4 . . 127.4(3) ?
    O1 C7 C4 . . 110.4(3) ?
    N2 C8 C9 . . 108.7(2) ?
    N2 C8 O1 . . 119.5(3) ?
    C9 C8 O1 . . 131.8(3) ?
    C8 C9 C10 . . 103.7(3) ?
    C8 C9 C11 . . 128.2(3) ?
    C10 C9 C11 . . 127.9(3) ?
    N1 C10 C9 . . 112.2(3) ?
    N1 C10 C18 . . 120.5(3) ?
    C9 C10 C18 . . 127.1(3) ?
    O3 C11 C9 . . 120.3(3) ?
    O3 C11 C12 . . 120.3(3) ?
    C9 C11 C12 . . 119.4(3) ?
    C13 C12 C17 . . 118.8(3) ?
    C13 C12 C11 . . 120.6(3) ?
    C17 C12 C11 . . 120.6(3) ?
    C14 C13 C12 . . 120.6(3) ?
    C14 C13 H13A . . 119.7 ?
    C12 C13 H13A . . 119.7 ?
    C15 C14 C13 . . 119.1(3) ?
    C15 C14 H14A . . 120.5 ?
    C13 C14 H14A . . 120.5 ?
    C14 C15 C16 . . 121.3(3) ?
    C14 C15 Cl2 . . 119.2(3) ?
    C16 C15 Cl2 . . 119.5(3) ?
    C17 C16 C15 . . 119.0(3) ?
    C17 C16 H16A . . 120.5 ?
    C15 C16 H16A . . 120.5 ?
    C16 C17 C12 . . 121.2(3) ?
    C16 C17 H17A . . 119.4 ?
    C12 C17 H17A . . 119.4 ?
    C10 C18 H18A . . 109.5 ?
    C10 C18 H18C . . 109.5 ?
    H18A C18 H18C . . 109.5 ?
    C10 C18 H18B . . 109.5 ?
    H18A C18 H18B . . 109.5 ?
    H18C C18 H18B . . 109.5 ?
    C24 C19 C20 . . 121.4(3) ?
    C24 C19 N2 . . 120.4(3) ?
    C20 C19 N2 . . 118.2(3) ?
    C21 C20 C19 . . 118.0(3) ?
    C21 C20 H20A . . 121.0 ?
    C19 C20 H20A . . 121.0 ?
    C22 C21 C20 . . 121.1(3) ?
    C22 C21 H21A . . 119.5 ?
    C20 C21 H21A . . 119.5 ?
    C21 C22 C23 . . 120.1(4) ?
    C21 C22 H22A . . 120.0 ?
    C23 C22 H22A . . 120.0 ?
    C24 C23 C22 . . 120.0(3) ?
    C24 C23 H23A . . 120.0 ?
    C22 C23 H23A . . 120.0 ?
    C19 C24 C23 . . 119.4(3) ?
    C19 C24 H24A . . 120.3 ?
    C23 C24 H24A . . 120.3 ?
    C8 O1 C7 . . 118.2(2) ?
    C10 N1 N2 . . 104.6(2) ?
    C8 N2 N1 . . 110.7(2) ?
    C8 N2 C19 . . 129.1(2) ?
    N1 N2 C19 . . 120.2(2) ?
loop_
    _geom_torsion_atom_site_label_1
    _geom_torsion_atom_site_label_2
    _geom_torsion_atom_site_label_3
    _geom_torsion_atom_site_label_4
    _geom_torsion_site_symmetry_1
    _geom_torsion_site_symmetry_2
    _geom_torsion_site_symmetry_3
    _geom_torsion_site_symmetry_4
    _geom_torsion
    _geom_torsion_publ_flag
    C6 C1 C2 C3 . . . . 0.0(4) ?
    Cl1 C1 C2 C3 . . . . -179.2(2) ?
    C1 C2 C3 C4 . . . . 1.0(4) ?
    C2 C3 C4 C5 . . . . -1.5(4) ?
    C2 C3 C4 C7 . . . . 178.7(2) ?
    C3 C4 C5 C6 . . . . 1.0(4) ?
    C7 C4 C5 C6 . . . . -179.2(3) ?
    C4 C5 C6 C1 . . . . 0.0(4) ?
    C2 C1 C6 C5 . . . . -0.5(4) ?
    Cl1 C1 C6 C5 . . . . 178.7(2) ?
    C3 C4 C7 O2 . . . . 7.8(4) ?
    C5 C4 C7 O2 . . . . -171.9(3) ?
    C3 C4 C7 O1 . . . . -172.5(2) ?
    C5 C4 C7 O1 . . . . 7.8(3) ?
    N2 C8 C9 C10 . . . . 0.1(3) ?
    O1 C8 C9 C10 . . . . 179.6(3) ?
    N2 C8 C9 C11 . . . . 177.1(3) ?
    O1 C8 C9 C11 . . . . -3.5(5) ?
    C8 C9 C10 N1 . . . . -1.2(3) ?
    C11 C9 C10 N1 . . . . -178.2(3) ?
    C8 C9 C10 C18 . . . . -177.5(3) ?
    C11 C9 C10 C18 . . . . 5.5(5) ?
    C8 C9 C11 O3 . . . . -142.7(3) ?
    C10 C9 C11 O3 . . . . 33.6(4) ?
    C8 C9 C11 C12 . . . . 38.1(4) ?
    C10 C9 C11 C12 . . . . -145.7(3) ?
    O3 C11 C12 C13 . . . . -149.5(3) ?
    C9 C11 C12 C13 . . . . 29.7(4) ?
    O3 C11 C12 C17 . . . . 27.1(4) ?
    C9 C11 C12 C17 . . . . -153.6(3) ?
    C17 C12 C13 C14 . . . . 0.3(4) ?
    C11 C12 C13 C14 . . . . 177.0(3) ?
    C12 C13 C14 C15 . . . . 1.1(4) ?
    C13 C14 C15 C16 . . . . -1.6(5) ?
    C13 C14 C15 Cl2 . . . . 178.1(2) ?
    C14 C15 C16 C17 . . . . 0.6(5) ?
    Cl2 C15 C16 C17 . . . . -179.0(2) ?
    C15 C16 C17 C12 . . . . 0.8(5) ?
    C13 C12 C17 C16 . . . . -1.3(4) ?
    C11 C12 C17 C16 . . . . -177.9(3) ?
    C24 C19 C20 C21 . . . . 0.6(4) ?
    N2 C19 C20 C21 . . . . -179.9(3) ?
    C19 C20 C21 C22 . . . . 0.5(5) ?
    C20 C21 C22 C23 . . . . -0.8(6) ?
    C21 C22 C23 C24 . . . . 0.1(5) ?
    C20 C19 C24 C23 . . . . -1.3(4) ?
    N2 C19 C24 C23 . . . . 179.2(2) ?
    C22 C23 C24 C19 . . . . 1.0(4) ?
    N2 C8 O1 C7 . . . . -120.0(3) ?
    C9 C8 O1 C7 . . . . 60.6(4) ?
    O2 C7 O1 C8 . . . . 7.8(4) ?
    C4 C7 O1 C8 . . . . -171.9(2) ?
    C9 C10 N1 N2 . . . . 1.7(3) ?
    C18 C10 N1 N2 . . . . 178.3(2) ?
    C9 C8 N2 N1 . . . . 0.9(3) ?
    O1 C8 N2 N1 . . . . -178.6(2) ?
    C9 C8 N2 C19 . . . . -178.7(2) ?
    O1 C8 N2 C19 . . . . 1.8(4) ?
    C10 N1 N2 C8 . . . . -1.6(3) ?
    C10 N1 N2 C19 . . . . 178.0(2) ?
    C24 C19 N2 C8 . . . . -40.2(4) ?
    C20 C19 N2 C8 . . . . 140.2(3) ?
    C24 C19 N2 N1 . . . . 140.2(3) ?
    C20 C19 N2 N1 . . . . -39.3(3) ?
data_global
_journal_date_recd_electronic     2011-11-03
_journal_date_accepted     2011-11-13
_journal_name_full     'Acta Crystallographica, Section E'
_journal_year     2011
_journal_volume     67
_journal_issue     12
_journal_page_first     o3404
_journal_page_last     o3404
_journal_paper_category     QO
_journal_coeditor_code     VM2134
_publ_contact_author_name     'Xiao-Xia Li'
_publ_contact_author_address
;
Institute of Functional Materials,
Jiangxi University of Finance & Economics, Nanchang 330013,
People's Republic of China
;
_publ_contact_author_email     'xiaoxialichen@yahoo.cn'
_publ_contact_author_fax     '86-791-3366109'
_publ_contact_author_phone     '86-791-3366109'
_publ_section_title
;
4-(4-Chlorobenzoyl)-3-methyl-1-phenyl-1<i>H</i>-pyrazol-5-yl 4-chlorobenzoate
;
loop_
    _publ_author_name
    _publ_author_footnote
    _publ_author_address
    'Li, Xiao-Xia' .
;
Institute of Functional Materials,
Jiangxi University of Finance & Economics, Nanchang 330013,
People's Republic of China
;
    'Chen, Zhong' .
;
Institute of Functional Materials,
Jiangxi University of Finance & Economics, Nanchang 330013,
People's Republic of China
;
