# Supplementary material for: 4-(4-Chloro­benzo­yl)-3-methyl-1-phenyl-1H-pyrazol-5-yl 4-chloro­benzoate
Source: Acta Crystallogr Sect E Struct Rep Online. 2011 Nov 23;67(Pt 12):o3404. doi: 10.1107/S1600536811048136 (PMC3239043; doi:10.1107/S1600536811048136)
Supplement: Supplementary file 2 [file e-67-o3404-Isup2.hkl]

# 
# h,k,l, Fc-squared, Fo-squared, sigma(Fo-squared) and status flag 
# 
data_I
_shelx_title ' z in P2(1)/c' 
_shelx_refln_list_code          4 
_shelx_F_calc_maximum      178.89 
_exptl_crystal_F_000       928.00 
_reflns_d_resolution_high  0.8405 
 
loop_ 
 _symmetry_equiv_pos_as_xyz 
 'x, y, z' 
 '-x, y+1/2, -z+1/2' 
 '-x, -y, -z' 
 'x, -y-1/2, z-1/2' 
 
_cell_length_a    11.4481 
_cell_length_b    29.4169 
_cell_length_c     6.4120 
_cell_angle_alpha  90.000 
_cell_angle_beta   99.669 
_cell_angle_gamma  90.000 
 
_shelx_F_squared_multiplier     1.000 
 
loop_ 
 _refln_index_h 
 _refln_index_k 
 _refln_index_l 
 _refln_F_squared_calc 
 _refln_F_squared_meas 
 _refln_F_squared_sigma 
 _refln_observed_status 
   2   0   0      263.33      235.51     13.19 o 
   3   0   0     6431.54     6320.29    104.45 o 
   4   0   0     4415.41     4369.27     76.81 o 
   5   0   0     2162.90     2229.96     45.70 o 
   6   0   0      390.17      442.24     20.23 o 
   7   0   0     1137.35     1238.74     28.61 o 
   8   0   0      533.74      574.17     20.19 o 
   9   0   0     1821.17     1768.09     46.87 o 
  10   0   0        6.44        7.89     12.42 o 
  11   0   0      140.90      136.28     34.23 o 
  12   0   0      275.01      273.51     45.85 o 
  13   0   0       29.20       98.29     38.62 o 
   2   1   0     1018.59      917.20     21.76 o 
   3   1   0        0.23        3.92      4.33 o 
   4   1   0     4365.69     4291.59     53.54 o 
   5   1   0      307.66      298.93      9.83 o 
   6   1   0      219.05      230.69     12.64 o 
   7   1   0      686.69      694.54     14.47 o 
   8   1   0     1079.74     1045.59     19.48 o 
   9   1   0     1025.36     1004.47     23.98 o 
  10   1   0        5.28       -5.19      8.52 o 
  11   1   0       19.54       -4.42     14.48 o 
  12   1   0        4.63        2.46     17.65 o 
  13   1   0        1.31        6.48     20.05 o 
   0   2   0       30.58       45.53      4.71 o 
   1   2   0        0.70        3.34      1.73 o 
   2   2   0      443.38      430.00      9.62 o 
   3   2   0     2574.28     2562.98     38.46 o 
   4   2   0     1467.27     1484.61     22.56 o 
   5   2   0     2525.91     2475.22     35.10 o 
   6   2   0      579.27      560.76     13.16 o 
   7   2   0        3.12        5.02      4.83 o 
   8   2   0      701.19      750.74     17.68 o 
   9   2   0      447.99      499.74     23.08 o 
  10   2   0      267.92      230.78     18.07 o 
  11   2   0       10.55        8.34     29.67 o 
  12   2   0       16.73        9.15     18.43 o 
  13   2   0        3.60       28.99     20.96 o 
   1   3   0     4798.76     4667.65     65.97 o 
   2   3   0     1989.27     1875.97     26.10 o 
   3   3   0     1328.74     1334.47     19.60 o 
   4   3   0       85.17       88.85      5.32 o 
   5   3   0      324.66      380.24      9.97 o 
   6   3   0      274.08      292.41     11.69 o 
   7   3   0      583.01      594.94     13.59 o 
   8   3   0       18.30       15.51      6.80 o 
   9   3   0       71.75       92.68      9.57 o 
  10   3   0       67.24       91.67     14.32 o 
  11   3   0       49.01       40.37     21.50 o 
  12   3   0       30.02        7.93     19.00 o 
  13   3   0        1.32       36.76     22.22 o 
   0   4   0     1502.79     1519.11     28.91 o 
   1   4   0        0.76        3.13      2.39 o 
   2   4   0     4810.27     4540.01     54.52 o 
   3   4   0      316.80      336.51      8.02 o 
   4   4   0      304.25      321.61      8.57 o 
   5   4   0        1.48        2.12      3.71 o 
   6   4   0        2.55       -0.35      3.92 o 
   7   4   0      364.47      380.69     16.18 o 
   8   4   0      273.11      290.08     11.31 o 
   9   4   0        6.17        4.04      7.14 o 
  10   4   0      118.29      155.19     16.66 o 
  11   4   0        2.24       19.66     15.15 o 
  12   4   0        4.81       27.92     19.57 o 
  13   4   0        6.63       14.96     36.27 o 
   1   5   0     9019.92     8527.19    107.30 o 
   2   5   0     1509.91     1474.47     21.10 o 
   3   5   0      847.06      815.91     13.32 o 
   4   5   0      117.47      131.74      5.74 o 
   5   5   0      476.21      496.97     11.01 o 
   6   5   0       21.26       28.93      4.98 o 
   7   5   0      249.79      231.97      9.44 o 
   8   5   0       24.28       29.79      6.49 o 
   9   5   0       99.42      101.96     10.02 o 
  10   5   0        2.06        8.66     11.05 o 
  11   5   0      156.91      133.38     20.59 o 
  12   5   0        7.14        2.52     18.84 o 
  13   5   0        3.34       -7.44     19.70 o 
   0   6   0     9259.35     9238.35    183.09 o 
   1   6   0      882.61      814.10     15.07 o 
   2   6   0    28288.69    26710.04    301.31 o 
   3   6   0      835.71      808.60     14.87 o 
   4   6   0      140.41      134.11      5.97 o 
   5   6   0       91.66      107.99      8.10 o 
   6   6   0      124.75      122.34      6.54 o 
   7   6   0      222.71      238.91      8.99 o 
   8   6   0      395.23      430.47     22.76 o 
   9   6   0       66.77       63.29     10.79 o 
  10   6   0      255.58      249.71     19.38 o 
  11   6   0       50.86       34.18     16.63 o 
  12   6   0        0.11      -14.59     18.20 o 
  13   6   0       14.02       11.97     25.91 o 
   1   7   0    13906.11    13159.29    165.05 o 
   2   7   0       18.02       17.10      4.22 o 
   3   7   0      763.72      771.98     13.78 o 
   4   7   0       26.31       21.37      4.48 o 
   5   7   0      403.84      413.98     10.44 o 
   6   7   0        5.83        6.45      4.21 o 
   7   7   0      185.45      205.32      8.65 o 
   8   7   0        0.09       -7.70      6.25 o 
   9   7   0      541.98      532.00     18.34 o 
  10   7   0      109.55      128.39     14.59 o 
  11   7   0       56.70       62.40     18.70 o 
  12   7   0        5.76        1.66     17.43 o 
  13   7   0        9.47       22.67     22.07 o 
   0   8   0    24032.04    23346.88    375.09 o 
   1   8   0     5941.62     5782.87     66.21 o 
   2   8   0    14210.22    13782.52    159.34 o 
   3   8   0        1.82        0.16      3.44 o 
   4   8   0        7.62        8.87      4.23 o 
   5   8   0      999.61      951.20     17.91 o 
   6   8   0     1614.50     1581.32     22.36 o 
   7   8   0      631.85      614.04     14.57 o 
   8   8   0      243.74      241.99     12.01 o 
   9   8   0     1858.05     1876.80     41.54 o 
  10   8   0     1111.92     1135.07     36.13 o 
  11   8   0        0.16       -6.82     14.68 o 
  12   8   0        2.76       10.12     17.92 o 
  13   8   0        1.01      -21.35     28.26 o 
   1   9   0     1956.69     1849.30     27.68 o 
   2   9   0     1214.35     1185.49     18.94 o 
   3   9   0      346.82      349.55      9.75 o 
   4   9   0      582.56      559.58     13.02 o 
   5   9   0      135.30      133.17      8.15 o 
   6   9   0        1.51       -0.10      5.16 o 
   7   9   0       14.73       -0.17      6.90 o 
   8   9   0      674.89      664.70     20.45 o 
   9   9   0      463.13      508.03     17.38 o 
  10   9   0       30.74       40.86     12.00 o 
  11   9   0        2.99       14.77     15.47 o 
  12   9   0        3.60      -16.96     22.80 o 
   0  10   0    32000.24    30488.61    424.87 o 
   1  10   0        2.01        8.32      4.25 o 
   2  10   0       18.41       14.52      4.47 o 
   3  10   0     4158.71     4097.21     50.19 o 
   4  10   0      241.07      222.76      8.19 o 
   5  10   0      400.98      395.72     12.73 o 
   6  10   0       63.34       62.68      7.72 o 
   7  10   0       13.10       13.47      7.20 o 
   8  10   0       15.33        9.37      8.03 o 
   9  10   0      440.11      430.11     18.07 o 
  10  10   0        1.21        9.29     11.18 o 
  11  10   0       31.76       11.83     16.55 o 
  12  10   0       16.60       22.20     21.68 o 
   1  11   0     1031.59      954.52     15.33 o 
   2  11   0        2.26        1.71      5.04 o 
   3  11   0       43.39       38.33      5.44 o 
   4  11   0      371.17      403.52     11.67 o 
   5  11   0        5.96       10.20      5.23 o 
   6  11   0     1697.35     1693.13     28.22 o 
   7  11   0       57.40       58.28      9.04 o 
   8  11   0        6.93       19.33      8.34 o 
   9  11   0      139.99      177.79     16.20 o 
  10  11   0      115.02      131.16     20.24 o 
  11  11   0        2.26      -17.64     14.88 o 
  12  11   0        0.77      -23.05     20.92 o 
   0  12   0     3726.45     3681.37     60.98 o 
   1  12   0       16.63       23.96      5.22 o 
   2  12   0       19.70       21.31      4.78 o 
   3  12   0      149.09      149.87      8.04 o 
   4  12   0      584.79      628.44     15.63 o 
   5  12   0      170.20      178.91     10.18 o 
   6  12   0      104.54      118.16      9.05 o 
   7  12   0       32.90       23.11      8.11 o 
   8  12   0      943.03      933.10     24.39 o 
   9  12   0      272.20      293.84     26.92 o 
  10  12   0       21.85       49.12     15.16 o 
  11  12   0        0.55       -0.53     17.31 o 
  12  12   0        1.03        0.14     22.14 o 
   1  13   0        0.62       -3.74      4.00 o 
   2  13   0      340.81      338.66      9.82 o 
   3  13   0     1636.87     1688.97     29.05 o 
   4  13   0        0.18       -5.94      4.70 o 
   5  13   0        5.74       -2.97      4.89 o 
   6  13   0      179.81      213.91     13.76 o 
   7  13   0       11.05       17.51      8.13 o 
   8  13   0      377.53      387.53     17.22 o 
   9  13   0      255.86      284.58     18.96 o 
  10  13   0      101.78      128.46     18.04 o 
  11  13   0        6.59       11.33     14.47 o 
  12  13   0       24.67      -28.69     29.05 o 
   0  14   0      444.40      460.83     15.81 o 
   1  14   0      217.21      205.02      9.27 o 
   2  14   0       13.22        8.34      4.70 o 
   3  14   0      329.38      338.17     11.33 o 
   4  14   0      203.12      234.03     10.59 o 
   5  14   0      138.07      143.56      9.94 o 
   6  14   0      441.54      429.45     17.96 o 
   7  14   0      132.52      138.98     11.89 o 
   8  14   0      647.17      665.39     21.70 o 
   9  14   0        0.05        7.46     16.34 o 
  10  14   0       45.57       39.08     22.25 o 
  11  14   0       81.39       69.16     17.74 o 
  12  14   0        6.50       39.49     25.14 o 
   1  15   0      110.72      108.98      7.91 o 
   2  15   0      308.03      349.35     11.13 o 
   3  15   0      537.06      557.31     14.37 o 
   4  15   0       26.46       18.38      5.49 o 
   5  15   0      137.12      180.03     11.42 o 
   6  15   0       36.59       26.72     10.36 o 
   7  15   0       32.24       41.95     10.20 o 
   8  15   0      153.08      122.85     21.77 o 
   9  15   0       63.38       62.91     15.34 o 
  10  15   0        6.16       -8.40     13.17 o 
  11  15   0       10.52       15.25     22.71 o 
  12  15   0        6.58        8.58     23.59 o 
   0  16   0     6834.72     7015.36     99.02 o 
   1  16   0      401.41      424.03     14.32 o 
   2  16   0       56.88       49.85      6.47 o 
   3  16   0      592.13      601.30     14.78 o 
   4  16   0       25.16       39.63      8.46 o 
   5  16   0      564.79      573.54     16.70 o 
   6  16   0        0.12        4.20     13.07 o 
   7  16   0      103.48      104.79     12.93 o 
   8  16   0        8.33        8.73     11.33 o 
   9  16   0      148.74      149.67     18.46 o 
  10  16   0       17.23       30.41     15.20 o 
  11  16   0       12.18        8.07     19.04 o 
   1  17   0      401.12      417.19     20.50 o 
   2  17   0      186.94      178.94      9.45 o 
   3  17   0        9.46       12.02      5.31 o 
   4  17   0      254.49      238.50     11.83 o 
   5  17   0       87.33       90.71      9.35 o 
   6  17   0      131.04      125.37     18.96 o 
   7  17   0      102.27      111.04     16.75 o 
   8  17   0        0.21       -7.48     10.07 o 
   9  17   0      200.64      202.33     20.91 o 
  10  17   0        3.39        0.44     14.53 o 
  11  17   0        0.34       14.99     19.22 o 
   0  18   0      142.03      184.81     14.01 o 
   1  18   0      956.57      938.18     24.78 o 
   2  18   0      628.57      621.86     15.86 o 
   3  18   0        6.60        6.83      6.24 o 
   4  18   0      279.69      265.08     13.65 o 
   5  18   0      144.03      175.32     14.02 o 
   6  18   0     1087.47     1098.06     29.71 o 
   7  18   0      349.22      345.30     18.94 o 
   8  18   0       68.97       45.14     13.79 o 
   9  18   0       69.16       56.28     20.23 o 
  10  18   0       14.57       22.89     15.78 o 
  11  18   0        0.99      -12.85     16.02 o 
   1  19   0       77.78      101.08      8.68 o 
   2  19   0      153.34      178.23     10.83 o 
   3  19   0      279.80      279.44     15.46 o 
   4  19   0       60.82       62.09      8.94 o 
   5  19   0       70.44       70.09     10.91 o 
   6  19   0       27.20       28.50     10.28 o 
   7  19   0      384.03      388.26     20.25 o 
   8  19   0        2.87       -9.08     10.10 o 
   9  19   0       27.03       23.69     15.71 o 
  10  19   0       19.11       27.11     19.82 o 
  11  19   0        0.19        4.58     17.08 o 
   0  20   0      312.67      315.86     19.94 o 
   1  20   0      542.40      581.73     19.92 o 
   2  20   0      334.51      347.07     13.88 o 
   3  20   0      181.91      179.74     12.44 o 
   4  20   0      201.16      209.44     13.43 o 
   5  20   0       55.99       73.00     11.32 o 
   6  20   0      140.52      136.27     14.89 o 
   7  20   0      235.87      270.52     29.94 o 
   8  20   0       19.93       -2.00     11.14 o 
   9  20   0        0.55        8.57     15.00 o 
  10  20   0       50.39       93.18     18.80 o 
  11  20   0       26.41       47.25     28.06 o 
   1  21   0      247.89      239.68     12.45 o 
   2  21   0        4.36       26.95      8.43 o 
   3  21   0      252.77      283.36     14.78 o 
   4  21   0       23.80        8.56      8.21 o 
   5  21   0       12.89       16.89      9.84 o 
   6  21   0      330.64      317.89     18.92 o 
   7  21   0       43.38       35.70     12.09 o 
   8  21   0       40.99       56.90     13.06 o 
   9  21   0        0.42       13.65     15.58 o 
  10  21   0        2.77        6.38     16.37 o 
   0  22   0       31.70       22.60     13.08 o 
   1  22   0       27.99       31.18      8.51 o 
   2  22   0      290.78      291.95     18.97 o 
   3  22   0      459.08      449.31     18.65 o 
   4  22   0      142.70      125.57     13.17 o 
   5  22   0       93.96      104.22     13.22 o 
   6  22   0        1.03        7.14     10.35 o 
   7  22   0        5.05       -2.38     14.71 o 
   8  22   0      326.62      384.06     22.47 o 
   9  22   0       36.05       47.83     17.19 o 
  10  22   0        1.39        1.50     24.43 o 
   1  23   0       14.76       13.55      9.09 o 
   2  23   0        6.40        9.44      8.10 o 
   3  23   0       38.89       36.39     10.50 o 
   4  23   0        5.84        4.90      9.78 o 
   5  23   0       73.76       54.80     11.42 o 
   6  23   0       69.58       94.22     13.60 o 
   7  23   0       79.82       86.11     19.27 o 
   8  23   0        1.26       -5.30     13.79 o 
   9  23   0       61.21       41.94     20.03 o 
  10  23   0        1.48       14.66     18.13 o 
   0  24   0       19.90       35.17     18.84 o 
   1  24   0       26.53       28.07     10.63 o 
   2  24   0        1.23       -1.45      8.12 o 
   3  24   0       33.49       30.84     10.66 o 
   4  24   0      229.56      235.34     16.88 o 
   5  24   0       27.51       28.15     13.26 o 
   6  24   0        1.24       -8.69     10.19 o 
   7  24   0       11.22       17.55     14.00 o 
   8  24   0        0.78       -8.84     13.93 o 
   9  24   0       12.22       -9.32     14.89 o 
   1  25   0       17.67       11.20     10.62 o 
   2  25   0        0.35       -3.64      9.07 o 
   3  25   0       11.95        6.91     10.18 o 
   4  25   0       35.08       24.40     11.15 o 
   5  25   0       81.10       68.96     13.32 o 
   6  25   0       87.35       72.25     13.75 o 
   7  25   0        9.45       -9.68     11.01 o 
   8  25   0        8.63       10.26     15.08 o 
   9  25   0       50.73       64.65     19.35 o 
   0  26   0      244.16      205.37     32.03 o 
   1  26   0        2.34        0.67     12.79 o 
   2  26   0        0.24      -10.58      9.90 o 
   3  26   0      386.28      391.64     20.60 o 
   4  26   0        0.31       24.59     10.55 o 
   5  26   0      185.07      205.71     17.61 o 
   6  26   0       23.22       16.91     12.03 o 
   7  26   0        1.13       21.28     12.89 o 
   8  26   0       27.64       17.52     19.51 o 
   1  27   0       11.27       13.81     13.87 o 
   2  27   0       66.16       59.13     16.47 o 
   3  27   0       67.29       77.28     24.62 o 
   4  27   0       20.97       11.92     10.80 o 
   5  27   0        0.08        4.54     11.16 o 
   6  27   0       11.39       10.11     11.83 o 
   7  27   0       62.18       47.18     17.08 o 
   8  27   0       11.41       23.35     17.25 o 
   0  28   0      304.30      300.83     38.94 o 
   1  28   0        2.93       44.45     16.05 o 
   2  28   0       63.35       72.55     16.03 o 
   3  28   0        4.39        0.34      9.38 o 
   4  28   0        4.25       -2.70     12.61 o 
   5  28   0       64.60       83.82     14.66 o 
   6  28   0       94.65       94.06     15.99 o 
   7  28   0        6.16        0.09     13.03 o 
   8  28   0       53.77       52.56     18.77 o 
   1  29   0      176.20      158.04     28.73 o 
   2  29   0       22.96        4.51     14.76 o 
   3  29   0       20.47       37.37     15.28 o 
   4  29   0       99.66       87.42     17.13 o 
   5  29   0        0.51       -1.92     11.24 o 
   6  29   0        3.26       -0.73     11.67 o 
   7  29   0        0.31      -18.51     12.34 o 
   0  30   0        8.53        9.42     22.92 o 
   1  30   0       34.46       51.55     18.53 o 
   2  30   0        5.22        0.78     14.48 o 
   3  30   0       33.69       36.71     13.96 o 
   4  30   0       18.95       -5.94     13.01 o 
   5  30   0        0.56       11.43     13.00 o 
   6  30   0       56.31       83.81     15.73 o 
   1  31   0        0.40       -3.46     14.80 o 
   2  31   0        1.87      -19.36     14.10 o 
   3  31   0       17.62       51.66     18.41 o 
   4  31   0        3.43       34.92     15.27 o 
   5  31   0        0.29       13.56     19.64 o 
   6  31   0        0.54       11.01     13.94 o 
   0  32   0        0.18       26.06     25.44 o 
   1  32   0        1.38      -13.50     19.47 o 
   2  32   0        3.54       10.42     16.65 o 
   3  32   0        8.38        6.48     18.37 o 
   4  32   0       18.61       33.50     21.06 o 
   5  32   0       55.46       51.07     17.69 o 
   1  33   0       31.79       24.81     18.20 o 
   2  33   0        7.97       10.88     17.28 o 
   3  33   0        6.70       -0.46     16.74 o 
   4  33   0        0.09       22.31     19.18 o 
   0  34   0      188.53      196.26     41.76 o 
   1  34   0       16.30        9.56     20.41 o 
   2  34   0        7.64       12.42     17.87 o 
   3  34   0        0.24       -5.56     17.18 o 
 -13   1   1      116.67      145.25     28.93 o 
 -12   1   1       79.90       79.82     18.36 o 
 -11   1   1      160.15      148.66     29.74 o 
 -10   1   1        0.49      -14.37      9.58 o 
  -9   1   1       74.52       65.75     10.47 o 
  -8   1   1      449.17      449.24     18.47 o 
  -7   1   1        9.87       10.16      6.14 o 
  -6   1   1      219.12      220.92      8.18 o 
  -5   1   1        5.09        1.20      4.48 o 
  -4   1   1        4.17        6.02      3.49 o 
  -3   1   1     4001.99     3865.21     53.80 o 
  -2   1   1     2983.41     2820.37     36.13 o 
  -1   1   1     1991.23     1917.94     30.68 o 
   0   1   1      538.45      489.65     12.75 o 
   2   1   1     1365.59     1345.96     37.19 o 
   3   1   1      399.29      378.99      9.29 o 
   4   1   1      135.51      130.91      5.93 o 
   5   1   1     4192.79     4273.31     48.30 o 
   6   1   1      103.74      114.56      7.36 o 
   7   1   1      704.42      717.82     19.23 o 
   8   1   1      398.70      447.38     24.95 o 
   9   1   1      141.00      120.47     12.93 o 
  10   1   1       46.02       47.24     13.65 o 
  11   1   1       60.05       47.21     21.73 o 
  12   1   1       20.94       15.35     29.83 o 
  13   1   1        2.49      -29.44     19.63 o 
 -13   2   1       69.60       44.20     23.08 o 
 -12   2   1       67.23       48.86     17.05 o 
 -11   2   1        5.38       -2.62      9.58 o 
 -10   2   1      285.05      286.32     19.09 o 
  -9   2   1       30.79       12.62      9.09 o 
  -8   2   1      112.66      108.89      8.82 o 
  -7   2   1       50.00       49.67      7.17 o 
  -6   2   1     1219.33     1233.30     19.41 o 
  -5   2   1       41.13       46.30      4.66 o 
  -4   2   1      989.54      978.52     15.79 o 
  -3   2   1     1535.23     1561.70     21.51 o 
  -2   2   1      497.30      453.93     11.09 o 
  -1   2   1     5433.48     5190.95     66.18 o 
   0   2   1     9763.12     9348.36    130.18 o 
   1   2   1     2618.81     2637.13     70.97 o 
   2   2   1        0.10       -6.46      4.31 o 
   3   2   1     2971.79     2809.12     32.65 o 
   4   2   1      132.03      154.71      5.89 o 
   5   2   1      895.32      920.55     14.96 o 
   6   2   1      890.92      852.41     15.21 o 
   7   2   1        0.06        8.13      4.69 o 
   8   2   1        0.87        2.22      7.07 o 
   9   2   1       74.89       64.09     13.69 o 
  10   2   1      218.22      207.94     34.31 o 
  11   2   1       51.53       34.14     19.49 o 
  12   2   1       12.73        8.25     19.18 o 
 -13   3   1       79.18       47.41     39.88 o 
 -12   3   1       36.95       21.28     18.86 o 
 -11   3   1        5.71       -0.31      9.84 o 
 -10   3   1       19.39       21.88      9.84 o 
  -9   3   1      179.50      201.71     16.15 o 
  -8   3   1        0.01        1.56      6.64 o 
  -7   3   1       38.21       20.04      6.95 o 
  -6   3   1      153.20      171.67      7.35 o 
  -5   3   1     4086.46     4111.37     46.65 o 
  -4   3   1     5645.45     5407.07     67.46 o 
  -3   3   1    11309.95    11293.25    143.18 o 
  -2   3   1      123.78      124.87      6.02 o 
  -1   3   1    16707.84    15774.93    190.64 o 
   0   3   1     2986.38     2901.44     48.95 o 
   1   3   1      177.30      135.25     11.94 o 
   2   3   1       55.09       69.60     11.92 o 
   3   3   1      912.79      869.56     14.62 o 
   4   3   1      624.33      608.44     11.25 o 
   5   3   1      526.21      557.51     12.00 o 
   6   3   1      224.64      251.87      9.81 o 
   7   3   1      801.24      807.60     15.30 o 
   8   3   1      791.82      784.77     19.19 o 
   9   3   1        0.37       -4.69      8.61 o 
  10   3   1       63.47       63.10     12.40 o 
  11   3   1      270.92      253.86     24.78 o 
  12   3   1       50.13       62.34     23.83 o 
 -13   4   1        0.78        4.21     20.62 o 
 -12   4   1        0.04        6.41     14.83 o 
 -11   4   1       22.73       20.96     10.52 o 
 -10   4   1      243.57      238.71     14.82 o 
  -9   4   1       15.55       18.81      8.20 o 
  -8   4   1      275.12      266.27     11.29 o 
  -7   4   1       94.12       97.34      7.00 o 
  -6   4   1      539.54      538.89     10.52 o 
  -5   4   1      787.93      872.12     14.94 o 
  -4   4   1      320.61      309.92     10.50 o 
  -3   4   1     1224.35     1216.97     20.36 o 
  -2   4   1    31502.22    30697.24    338.81 o 
  -1   4   1     4373.15     4164.53     50.74 o 
   0   4   1        0.06       11.63      3.07 o 
   1   4   1     4265.64     4184.85     55.33 o 
   2   4   1     1244.02     1207.09     18.10 o 
   3   4   1      306.01      290.70      7.64 o 
   4   4   1     2076.12     2165.49     28.77 o 
   5   4   1     6580.05     6696.91     74.55 o 
   6   4   1        7.60        4.36      3.90 o 
   7   4   1     1597.66     1557.67     22.61 o 
   8   4   1        7.63        9.44      6.61 o 
   9   4   1        2.54       -9.64      9.09 o 
  10   4   1       64.79       34.89      9.52 o 
  11   4   1      177.07      153.11     21.97 o 
  12   4   1       18.00        9.65     16.82 o 
 -13   5   1        1.04      -23.24     27.32 o 
 -12   5   1       25.95       15.05     14.97 o 
 -11   5   1      241.08      295.96     24.10 o 
 -10   5   1       52.36       56.85     12.27 o 
  -9   5   1      302.84      342.74     15.70 o 
  -8   5   1      405.25      450.76     14.01 o 
  -7   5   1       49.27       37.41      6.38 o 
  -6   5   1      833.98      819.53     14.65 o 
  -5   5   1      299.12      257.09      9.46 o 
  -4   5   1     5771.42     5646.09     69.28 o 
  -3   5   1    15227.65    15142.34    171.63 o 
  -2   5   1     8143.95     7837.45     93.96 o 
  -1   5   1     2932.97     2834.70     40.68 o 
   0   5   1     3864.13     3737.04     50.57 o 
   1   5   1     4050.61     3909.19     56.81 o 
   2   5   1    12538.80    11930.98    148.25 o 
   3   5   1       78.41       73.92      4.60 o 
   4   5   1      275.33      318.41      9.17 o 
   5   5   1     7004.03     7026.66     85.82 o 
   6   5   1      289.41      298.85     12.48 o 
   7   5   1      368.58      360.38     10.66 o 
   8   5   1      494.45      523.98     16.30 o 
   9   5   1       75.04       50.68     12.52 o 
  10   5   1        0.64       -3.98     15.59 o 
  11   5   1       10.51       14.14     15.10 o 
  12   5   1        0.00      -10.03     15.34 o 
 -13   6   1        8.64       12.25     29.83 o 
 -12   6   1        7.35       -8.40     14.27 o 
 -11   6   1       46.50       54.20     12.12 o 
 -10   6   1      386.16      382.01     17.72 o 
  -9   6   1       13.16       -1.65      7.42 o 
  -8   6   1       71.55       77.50      7.94 o 
  -7   6   1       21.41       23.01      6.15 o 
  -6   6   1       48.55       66.48      5.94 o 
  -5   6   1        0.17       -2.61      5.09 o 
  -4   6   1     2202.52     2185.03     30.54 o 
  -3   6   1     3726.54     3559.25     47.22 o 
  -2   6   1       54.69       54.55      5.95 o 
  -1   6   1    13874.14    13283.43    167.97 o 
   0   6   1     5538.18     5617.78     73.82 o 
   1   6   1     2273.22     2194.32     32.45 o 
   2   6   1     2009.13     1924.87     26.83 o 
   3   6   1     1024.16     1027.42     15.59 o 
   4   6   1     1282.92     1280.23     19.00 o 
   5   6   1      710.30      754.89     15.52 o 
   6   6   1     1060.59     1053.19     21.06 o 
   7   6   1      937.58      910.48     16.45 o 
   8   6   1       20.97       16.70      7.93 o 
   9   6   1      106.23       91.58     12.47 o 
  10   6   1       13.85       -6.28     14.01 o 
  11   6   1       40.22       29.65     16.98 o 
  12   6   1       46.07       32.00     17.95 o 
 -13   7   1       20.03       70.97     36.74 o 
 -12   7   1       29.32       28.59     20.20 o 
 -11   7   1      345.25      361.77     21.16 o 
 -10   7   1        7.01        9.25      8.93 o 
  -9   7   1        0.45      -10.48      6.98 o 
  -8   7   1       17.19       23.31      6.96 o 
  -7   7   1      210.53      211.93     10.81 o 
  -6   7   1      850.81      856.15     18.10 o 
  -5   7   1       17.90       24.36      5.19 o 
  -4   7   1     1966.88     1968.09     29.37 o 
  -3   7   1     2537.95     2402.56     29.86 o 
  -2   7   1     3155.31     2910.92     47.85 o 
  -1   7   1    28197.88    27223.16    308.40 o 
   0   7   1    11996.41    11627.52    147.02 o 
   1   7   1     1067.98     1050.33     18.97 o 
   2   7   1     3404.51     3289.10     37.37 o 
   3   7   1      134.61      123.91      6.09 o 
   4   7   1      438.86      473.05     10.70 o 
   5   7   1        0.00       -3.39      4.23 o 
   6   7   1       54.41       63.17     10.01 o 
   7   7   1      921.60      929.15     23.67 o 
   8   7   1       19.29       25.31      8.37 o 
   9   7   1      481.91      480.21     24.24 o 
  10   7   1      131.38      162.02     18.00 o 
  11   7   1        3.82        3.78     14.54 o 
  12   7   1       32.10       16.39     17.64 o 
 -13   8   1       18.79        2.51     30.77 o 
 -12   8   1      157.05      132.58     26.53 o 
 -11   8   1      106.60      103.34     14.45 o 
 -10   8   1       77.96       88.53     11.67 o 
  -9   8   1       30.07       25.17      8.38 o 
  -8   8   1      233.31      251.92     12.36 o 
  -7   8   1       83.04       92.64      8.49 o 
  -6   8   1       13.65       20.83      5.54 o 
  -5   8   1     1105.78     1041.79     18.92 o 
  -4   8   1     1270.11     1298.22     21.59 o 
  -3   8   1       84.35       79.70      5.84 o 
  -2   8   1     4005.13     3883.39     52.16 o 
  -1   8   1       10.35       -3.67      4.12 o 
   0   8   1       30.38       29.55      8.12 o 
   1   8   1      852.35      876.07     15.73 o 
   2   8   1      638.06      634.48     11.69 o 
   3   8   1     4028.40     4044.38     48.29 o 
   4   8   1      174.14      166.15      7.22 o 
   5   8   1      126.42      136.24      7.92 o 
   6   8   1       11.52        7.26      5.32 o 
   7   8   1        6.33        7.55      7.29 o 
   8   8   1       26.13       28.48      8.80 o 
   9   8   1      161.69      175.19     17.82 o 
  10   8   1       47.42       39.09     13.98 o 
  11   8   1        6.41        8.87     12.93 o 
  12   8   1        8.90       20.00     17.39 o 
 -13   9   1        0.06      -38.62     25.75 o 
 -12   9   1        2.91       -7.30     25.28 o 
 -11   9   1      264.65      249.94     18.54 o 
 -10   9   1       56.68       48.19     11.51 o 
  -9   9   1       59.00       75.60     10.52 o 
  -8   9   1        3.33        5.50      7.95 o 
  -7   9   1       48.64       46.56      7.15 o 
  -6   9   1      116.02       99.21      7.59 o 
  -5   9   1     2958.86     2937.57     37.70 o 
  -4   9   1      731.31      798.92     17.90 o 
  -3   9   1       18.79       17.08      7.48 o 
  -2   9   1     1111.35     1198.66     46.32 o 
  -1   9   1     4512.93     4439.59     57.30 o 
   0   9   1     6897.62     6906.04     84.42 o 
   1   9   1       78.22       74.77      5.38 o 
   2   9   1      402.00      398.10      9.41 o 
   3   9   1      629.24      640.84     14.21 o 
   4   9   1     5316.45     5406.26     63.74 o 
   5   9   1      168.39      171.48      8.12 o 
   6   9   1       68.54       70.44     10.84 o 
   7   9   1       86.14       86.90      9.87 o 
   8   9   1       32.54       39.42      9.43 o 
   9   9   1      130.38      126.51     16.76 o 
  10   9   1        4.48       -0.40     12.19 o 
  11   9   1        3.11       11.92     14.08 o 
  12   9   1        8.99      -10.24     16.42 o 
 -13  10   1       18.34       66.57     36.74 o 
 -12  10   1        0.75       -1.92     16.59 o 
 -11  10   1       23.90       20.47     11.77 o 
 -10  10   1      280.85      232.62     20.26 o 
  -9  10   1        5.05        0.16      8.48 o 
  -8  10   1      330.08      341.34     15.50 o 
  -7  10   1       10.14       -6.49      5.93 o 
  -6  10   1      367.67      369.61     15.92 o 
  -5  10   1     1251.68     1315.07     23.38 o 
  -4  10   1     8314.28     8531.60     97.86 o 
  -3  10   1     2214.79     2230.54     31.93 o 
  -2  10   1      559.73      565.80     12.43 o 
  -1  10   1       31.67       43.78      6.43 o 
   0  10   1      834.80      841.78     27.29 o 
   1  10   1     1747.97     1826.93     27.54 o 
   2  10   1       23.50       23.22      4.37 o 
   3  10   1      447.68      450.29     10.81 o 
   4  10   1      103.07      118.76      7.40 o 
   5  10   1       68.27       63.61      6.29 o 
   6  10   1       72.08       76.46      8.16 o 
   7  10   1       83.44       79.02     13.51 o 
   8  10   1       26.58       -1.38      8.81 o 
   9  10   1        9.05       12.49     13.42 o 
  10  10   1        3.42       11.90     13.02 o 
  11  10   1        1.74        1.51     14.05 o 
  12  10   1        8.34       23.07     19.02 o 
 -12  11   1        5.86        1.72     17.75 o 
 -11  11   1       52.42       56.73     13.23 o 
 -10  11   1       12.74       12.18      9.93 o 
  -9  11   1       41.41       33.91     10.19 o 
  -8  11   1       36.73       37.09      8.85 o 
  -7  11   1        8.41        5.64      7.16 o 
  -6  11   1      233.52      247.71     11.85 o 
  -5  11   1      315.87      289.18     10.04 o 
  -4  11   1       64.87       54.33      6.63 o 
  -3  11   1      430.59      448.52     17.58 o 
  -2  11   1      542.02      523.63     13.36 o 
  -1  11   1     1680.56     1689.61     38.69 o 
   0  11   1     3784.37     3696.16     46.35 o 
   1  11   1        0.17       -5.88      4.51 o 
   2  11   1     1128.47     1077.11     18.50 o 
   3  11   1      301.17      299.21      9.34 o 
   4  11   1      194.59      196.82      8.83 o 
   5  11   1     1417.17     1421.18     24.24 o 
   6  11   1       17.46       19.48      6.26 o 
   7  11   1      376.30      338.50     17.39 o 
   8  11   1       88.30       87.67     12.82 o 
   9  11   1       62.44       57.85     14.81 o 
  10  11   1        0.99        6.65     13.22 o 
  11  11   1        0.72       -5.77     14.02 o 
  12  11   1       31.80       19.67     18.85 o 
 -12  12   1       26.44       35.74     18.74 o 
 -11  12   1        2.58       -5.41     15.30 o 
 -10  12   1      410.87      368.04     20.79 o 
  -9  12   1       22.66       29.25     11.43 o 
  -8  12   1      613.01      623.77     30.98 o 
  -7  12   1       26.80       35.87      9.74 o 
  -6  12   1       12.29       -0.21      8.43 o 
  -5  12   1      608.10      589.53     13.84 o 
  -4  12   1      827.71      874.57     19.21 o 
  -3  12   1      694.18      676.56     16.73 o 
  -2  12   1       15.25       18.31      6.02 o 
  -1  12   1       40.76       36.28      5.77 o 
   0  12   1      164.87      187.05     10.56 o 
   1  12   1       54.66       69.20      7.02 o 
   2  12   1      253.43      276.24     10.64 o 
   3  12   1      150.40      154.30      9.73 o 
   4  12   1      153.72      157.04      8.43 o 
   5  12   1      163.47      182.75     12.07 o 
   6  12   1       21.34       17.82      6.36 o 
   7  12   1      774.99      757.36     24.41 o 
   8  12   1      486.31      503.46     22.14 o 
   9  12   1        5.27        0.17      9.90 o 
  10  12   1        9.43       23.83     15.64 o 
  11  12   1       27.79       31.15     15.79 o 
  12  12   1        0.58       16.54     18.53 o 
 -12  13   1       43.18       80.78     21.90 o 
 -11  13   1       27.32       17.95     19.82 o 
 -10  13   1       99.32      100.83     14.63 o 
  -9  13   1      424.87      414.14     21.26 o 
  -8  13   1      133.90      156.07     15.23 o 
  -7  13   1      359.37      371.19     18.26 o 
  -6  13   1       21.25       17.33      8.24 o 
  -5  13   1     1831.17     1759.71     35.30 o 
  -4  13   1     6230.54     6149.31     75.31 o 
  -3  13   1     1959.46     1902.30     33.14 o 
  -2  13   1     3977.57     3904.31     47.88 o 
  -1  13   1     1729.44     1744.68     27.25 o 
   0  13   1     1572.36     1484.63     22.27 o 
   1  13   1      330.19      325.19     11.32 o 
   2  13   1        8.68        0.99      4.47 o 
   3  13   1      220.23      213.49     11.29 o 
   4  13   1      317.08      319.51     10.68 o 
   5  13   1      412.77      475.73     14.05 o 
   6  13   1        3.76        4.58      6.43 o 
   7  13   1      367.03      382.75     21.13 o 
   8  13   1      203.61      189.28     16.11 o 
   9  13   1       58.03       57.83     13.11 o 
  10  13   1       44.40       60.35     16.63 o 
  11  13   1       61.09       49.76     18.95 o 
  12  13   1       36.89       50.52     22.59 o 
 -12  14   1       39.13       10.25     17.98 o 
 -11  14   1        2.30       -3.58     13.88 o 
 -10  14   1        0.96       21.20     11.83 o 
  -9  14   1       79.82       74.35     13.17 o 
  -8  14   1      204.90      207.47     16.28 o 
  -7  14   1      145.46      149.16     14.24 o 
  -6  14   1        0.45        0.78      8.38 o 
  -5  14   1       71.06       92.81      8.44 o 
  -4  14   1       49.05       49.98      7.33 o 
  -3  14   1       62.34       47.99      8.10 o 
  -2  14   1     1578.85     1522.70     25.17 o 
  -1  14   1       17.67       11.64      5.64 o 
   0  14   1      237.48      252.05      9.34 o 
   1  14   1        1.24       -3.47      5.50 o 
   2  14   1       96.02       91.30      8.22 o 
   3  14   1      197.92      226.09     11.50 o 
   4  14   1       10.62       16.74      5.82 o 
   5  14   1      478.09      487.82     14.66 o 
   6  14   1       44.26       46.49      8.04 o 
   7  14   1       66.29       79.25     21.04 o 
   8  14   1        7.55        9.29     11.95 o 
   9  14   1        0.86      -12.74     11.04 o 
  10  14   1       13.17        9.09     14.35 o 
  11  14   1       13.78       21.22     19.90 o 
 -12  15   1        1.68        6.69     18.05 o 
 -11  15   1       18.25       13.50     15.65 o 
 -10  15   1       25.29       44.93     12.41 o 
  -9  15   1      865.74      842.48     29.00 o 
  -8  15   1      324.79      332.35     24.51 o 
  -7  15   1       96.34       93.86     15.45 o 
  -6  15   1      126.71      162.38     18.41 o 
  -5  15   1       48.34       68.07      8.84 o 
  -4  15   1       20.76       20.71      6.70 o 
  -3  15   1     1682.56     1711.15     29.14 o 
  -2  15   1       31.88       56.50      8.83 o 
  -1  15   1      177.09      181.90      9.19 o 
   0  15   1      830.28      863.38     16.70 o 
   1  15   1      844.55      834.47     17.22 o 
   2  15   1     1229.33     1227.86     32.61 o 
   3  15   1      317.17      321.00     10.98 o 
   4  15   1      792.65      824.23     17.54 o 
   5  15   1     3377.90     3361.93     49.76 o 
   6  15   1      425.05      411.73     15.89 o 
   7  15   1       17.28        1.36     18.72 o 
   8  15   1      339.20      345.37     22.58 o 
   9  15   1        3.35        9.44     15.73 o 
  10  15   1      198.69      189.01     26.84 o 
  11  15   1        6.92      -12.99     25.95 o 
 -12  16   1       24.80       24.80     22.35 o 
 -11  16   1        8.71        3.88     14.86 o 
 -10  16   1        0.59        4.67     11.64 o 
  -9  16   1        2.82       -4.25     11.09 o 
  -8  16   1      216.91      196.70     16.54 o 
  -7  16   1      146.50      100.58     12.88 o 
  -6  16   1        0.01       -8.43      7.75 o 
  -5  16   1        0.05        7.54      8.18 o 
  -4  16   1      658.06      641.28     22.31 o 
  -3  16   1      539.93      539.15     16.20 o 
  -2  16   1      317.38      349.17     17.64 o 
  -1  16   1     2701.97     2827.42     35.48 o 
   0  16   1      206.52      235.74      9.70 o 
   1  16   1      343.88      371.77     12.10 o 
   2  16   1      270.04      266.98     13.79 o 
   3  16   1        0.70       -1.99      5.84 o 
   4  16   1       62.06       72.84      7.75 o 
   5  16   1      165.17      166.08     13.18 o 
   6  16   1        4.08        2.57      7.39 o 
   7  16   1        1.08       -5.39     11.62 o 
   8  16   1      448.44      481.23     33.36 o 
   9  16   1        0.29      -15.68     17.81 o 
  10  16   1        4.51       34.23     19.53 o 
  11  16   1        8.63      -11.65     19.57 o 
 -11  17   1        9.85       -4.50     17.13 o 
 -10  17   1       16.06       24.80     12.91 o 
  -9  17   1      212.44      203.59     17.77 o 
  -8  17   1        8.31        9.41     10.72 o 
  -7  17   1      514.16      529.21     40.09 o 
  -6  17   1      194.12      181.13     15.12 o 
  -5  17   1      810.18      822.36     24.85 o 
  -4  17   1      402.65      424.22     19.66 o 
  -3  17   1       42.32       55.36      9.05 o 
  -2  17   1       36.04       25.09      7.02 o 
  -1  17   1       62.44       66.75      6.63 o 
   0  17   1     1875.52     1834.69     26.68 o 
   1  17   1      167.72      182.65      9.30 o 
   2  17   1      303.24      304.47     12.67 o 
   3  17   1      586.32      589.59     17.68 o 
   4  17   1      167.13      174.14     10.00 o 
   5  17   1      618.90      630.24     16.63 o 
   6  17   1      551.03      583.67     24.08 o 
   7  17   1      161.51      113.83     18.45 o 
   8  17   1        1.54       17.14     13.17 o 
   9  17   1       27.13       36.84     26.22 o 
  10  17   1        9.98        3.50     20.81 o 
  11  17   1        8.84       -8.42     19.29 o 
 -11  18   1       34.30        6.01     14.91 o 
 -10  18   1       42.32       71.29     15.07 o 
  -9  18   1        9.72        3.52     12.24 o 
  -8  18   1       20.15       11.45     11.26 o 
  -7  18   1       71.95       86.27     13.19 o 
  -6  18   1        3.46      -13.34      8.90 o 
  -5  18   1      163.00      131.92     13.13 o 
  -4  18   1        2.85        5.72      7.79 o 
  -3  18   1      126.39      130.59     11.12 o 
  -2  18   1        0.01        6.08     10.59 o 
  -1  18   1        1.14       -1.35      5.25 o 
   0  18   1       36.49       33.11      8.54 o 
   1  18   1        1.28        2.55      5.48 o 
   2  18   1       36.92       34.97      6.41 o 
   3  18   1       40.91       40.36      7.20 o 
   4  18   1       88.01      101.28      8.89 o 
   5  18   1       60.31       69.09     10.65 o 
   6  18   1      211.46      193.78     24.30 o 
   7  18   1        2.70      -15.36     10.24 o 
   8  18   1       95.90      130.64     18.29 o 
   9  18   1       60.45       59.44     16.15 o 
  10  18   1       19.96       26.08     20.13 o 
  11  18   1        2.62       35.98     21.58 o 
 -11  19   1        0.03       20.62     16.20 o 
 -10  19   1       58.27       68.73     15.05 o 
  -9  19   1       43.60       57.99     13.36 o 
  -8  19   1        5.51      -15.14     10.10 o 
  -7  19   1       20.18       -4.00      9.91 o 
  -6  19   1      235.55      267.84     17.67 o 
  -5  19   1       48.15       46.32     12.42 o 
  -4  19   1       85.25      103.09     11.00 o 
  -3  19   1       17.19        7.91      8.06 o 
  -2  19   1        7.44       -3.25      7.75 o 
  -1  19   1     1276.02     1259.34     33.25 o 
   0  19   1      284.79      294.86     12.82 o 
   1  19   1        5.49       12.24      5.66 o 
   2  19   1      131.96      121.76      8.89 o 
   3  19   1       31.65       22.84      9.18 o 
   4  19   1      336.33      370.81     13.80 o 
   5  19   1        4.47        7.23      7.23 o 
   6  19   1      247.02      236.75     15.98 o 
   7  19   1        8.70        0.05     17.09 o 
   8  19   1        2.85        4.75     13.17 o 
   9  19   1       39.98       47.84     16.22 o 
  10  19   1       11.36       22.68     19.44 o 
 -11  20   1       22.74       14.09     16.22 o 
 -10  20   1        0.01       14.14     12.95 o 
  -9  20   1        5.11       17.42     12.63 o 
  -8  20   1      238.64      212.26     18.15 o 
  -7  20   1       14.40       11.90     10.86 o 
  -6  20   1        8.15       14.63     10.17 o 
  -5  20   1        0.83       -1.88      8.66 o 
  -4  20   1      819.89      766.29     33.23 o 
  -3  20   1      103.90       94.43     11.82 o 
  -2  20   1      338.06      327.14     16.43 o 
  -1  20   1       33.59       35.36      8.77 o 
   0  20   1       54.34       76.56     15.33 o 
   1  20   1       84.47       71.40     18.08 o 
   2  20   1        0.53       -7.88      6.22 o 
   3  20   1        8.46        7.38      6.38 o 
   4  20   1       27.47       22.07      9.94 o 
   5  20   1        0.54       -6.27      8.25 o 
   6  20   1      226.86      234.59     16.12 o 
   7  20   1        0.61       21.15     12.90 o 
   8  20   1        2.62        8.15     13.49 o 
   9  20   1       82.22      103.05     19.30 o 
  10  20   1       18.21       43.35     21.98 o 
 -10  21   1        7.25       -4.98     12.71 o 
  -9  21   1       99.82      109.77     23.85 o 
  -8  21   1       21.76       10.11     11.65 o 
  -7  21   1       87.74       72.13     13.40 o 
  -6  21   1      337.44      365.07     22.03 o 
  -5  21   1      261.16      261.65     17.63 o 
  -4  21   1       67.61       93.29     11.91 o 
  -3  21   1      514.82      474.14     20.25 o 
  -2  21   1      158.58      136.83     12.99 o 
  -1  21   1       16.55       40.23      9.03 o 
   0  21   1      500.62      511.92     20.21 o 
   1  21   1        3.98       -1.26      8.80 o 
   2  21   1      423.44      442.39     16.57 o 
   3  21   1        2.54        1.50     10.24 o 
   4  21   1      261.26      299.94     16.82 o 
   5  21   1      385.21      429.26     19.81 o 
   6  21   1       26.86       24.83     10.70 o 
   7  21   1      327.52      326.58     26.97 o 
   8  21   1      112.49       94.62     17.72 o 
   9  21   1        6.26      -14.27     14.38 o 
  10  21   1       50.92       42.75     23.46 o 
 -10  22   1        9.27       -2.03     14.97 o 
  -9  22   1        9.10       -5.92     12.69 o 
  -8  22   1        0.19      -11.20     10.66 o 
  -7  22   1       23.24       29.12     12.21 o 
  -6  22   1        4.59        1.62     10.70 o 
  -5  22   1        0.00       16.78     10.19 o 
  -4  22   1       49.10       45.67     11.13 o 
  -3  22   1       95.70       84.74     12.86 o 
  -2  22   1       90.00       90.28     11.79 o 
  -1  22   1        8.85       21.99      9.33 o 
   0  22   1        7.01       19.28      9.29 o 
   1  22   1      107.27      110.48     11.77 o 
   2  22   1       40.11       39.35      8.65 o 
   3  22   1      262.13      252.60     19.22 o 
   4  22   1      392.85      398.92     25.42 o 
   5  22   1       33.23       32.77     10.50 o 
   6  22   1      124.67      103.82     14.02 o 
   7  22   1        5.36       -1.62     12.80 o 
   8  22   1       66.66       72.27     17.94 o 
   9  22   1        6.46       -2.16     15.42 o 
 -10  23   1        0.00       10.75     18.02 o 
  -9  23   1        1.14        7.52     13.13 o 
  -8  23   1       11.86        2.12     12.10 o 
  -7  23   1       71.67       37.37     14.04 o 
  -6  23   1       92.12      107.87     14.46 o 
  -5  23   1      330.47      322.37     24.10 o 
  -4  23   1      453.34      433.69     23.44 o 
  -3  23   1        1.66       11.45     11.29 o 
  -2  23   1       76.68       59.48     13.87 o 
  -1  23   1       11.40       13.49      9.58 o 
   0  23   1     1037.16     1019.06     37.21 o 
   1  23   1        2.18      -12.22      8.15 o 
   2  23   1       15.65       23.54      8.60 o 
   3  23   1       87.33       96.16     11.34 o 
   4  23   1      263.13      253.01     16.69 o 
   5  23   1      163.99      170.15     15.43 o 
   6  23   1       49.24       55.00     14.74 o 
   7  23   1       42.23       37.34     14.10 o 
   8  23   1        7.97       28.83     15.49 o 
   9  23   1       13.88      -10.86     15.61 o 
  -9  24   1       51.51       70.29     15.68 o 
  -8  24   1       42.85       64.43     15.05 o 
  -7  24   1        8.87        8.35     12.29 o 
  -6  24   1       28.29       47.53     12.56 o 
  -5  24   1       14.71       -3.09     12.19 o 
  -4  24   1       71.74       85.83     20.53 o 
  -3  24   1       85.00       87.05     15.66 o 
  -2  24   1      145.56      146.02     18.17 o 
  -1  24   1       34.46       43.48     11.59 o 
   0  24   1       72.76       86.85     15.43 o 
   1  24   1       79.20       70.27     11.96 o 
   2  24   1       14.69       11.34     10.04 o 
   3  24   1        1.00        9.05      9.54 o 
   4  24   1      207.94      193.25     21.84 o 
   5  24   1       87.77       73.57     12.74 o 
   6  24   1        0.22       -3.71     12.06 o 
   7  24   1        2.49       12.90     14.18 o 
   8  24   1        4.63       21.34     14.91 o 
   9  24   1        2.50       -7.22     16.02 o 
  -9  25   1       14.98       11.80     14.05 o 
  -8  25   1        4.42        8.84     12.65 o 
  -7  25   1       13.56       -0.89     11.37 o 
  -6  25   1        0.66        2.42     10.58 o 
  -5  25   1       69.36       81.53     14.84 o 
  -4  25   1      108.14      128.20     21.00 o 
  -3  25   1       15.32        9.82     20.04 o 
  -2  25   1        0.77      -13.32     10.91 o 
  -1  25   1       78.02      108.56     19.72 o 
   0  25   1      174.23      139.03     31.17 o 
   1  25   1        1.50        5.70      9.96 o 
   2  25   1        1.47       -0.92     11.42 o 
   3  25   1      142.94      159.87     17.17 o 
   4  25   1      564.06      542.52     23.12 o 
   5  25   1        8.67       10.41     10.92 o 
   6  25   1        0.86      -11.43     12.79 o 
   7  25   1        0.27       -7.30     13.61 o 
   8  25   1        0.70      -21.03     16.36 o 
  -9  26   1        0.47        5.62     22.33 o 
  -8  26   1        7.64        4.08     13.08 o 
  -7  26   1        4.33       -3.13     14.01 o 
  -6  26   1        3.85      -14.66     10.39 o 
  -5  26   1        3.24       -0.26     11.39 o 
  -4  26   1       24.19       -5.07     19.97 o 
  -3  26   1        0.07        1.74     11.40 o 
  -2  26   1        6.77       10.57     12.40 o 
  -1  26   1       34.52       26.07     12.23 o 
   0  26   1       13.98       25.74     10.18 o 
   1  26   1       15.51        7.50     12.61 o 
   2  26   1        5.95       12.13     14.05 o 
   3  26   1        0.03        8.28     14.33 o 
   4  26   1       22.05        8.79      9.14 o 
   5  26   1        0.08        5.73     10.69 o 
   6  26   1        6.54      -13.34     19.17 o 
   7  26   1        0.01       13.56     15.54 o 
   8  26   1       33.69       30.79     20.08 o 
  -8  27   1       59.12       72.85     24.74 o 
  -7  27   1        2.32       -0.43     11.63 o 
  -6  27   1       10.42        1.63     12.86 o 
  -5  27   1        0.05       -2.61     12.43 o 
  -4  27   1        7.22       10.92     13.06 o 
  -3  27   1       49.47       58.81     15.56 o 
  -2  27   1        0.01        2.02     12.54 o 
  -1  27   1       10.26        0.56     19.78 o 
   0  27   1      115.35      118.00     14.60 o 
   1  27   1      128.27      110.23     24.97 o 
   2  27   1       18.92       28.60     12.39 o 
   3  27   1       15.84       17.11     12.55 o 
   4  27   1       24.35       22.40     19.85 o 
   5  27   1      124.69      118.79     15.50 o 
   6  27   1       17.37       13.20     19.53 o 
   7  27   1        4.31        8.36     22.53 o 
   8  27   1        7.37        6.85     16.96 o 
  -8  28   1        6.34        7.41     13.35 o 
  -7  28   1        9.14       13.48     14.16 o 
  -6  28   1       25.04       20.43     13.86 o 
  -5  28   1      118.33      141.32     43.30 o 
  -4  28   1        3.78        0.07     13.16 o 
  -3  28   1      117.88      137.24     19.29 o 
  -2  28   1        4.21        6.40     14.54 o 
  -1  28   1       20.83        7.90     12.69 o 
   0  28   1        0.07       33.68     12.60 o 
   1  28   1       31.80       19.39     12.43 o 
   2  28   1       61.17       81.42     43.47 o 
   3  28   1        0.24      -12.55     12.24 o 
   4  28   1        6.24        5.21     13.05 o 
   5  28   1       11.25        9.39     13.28 o 
   6  28   1        9.10       -8.84     13.95 o 
   7  28   1        3.84        7.38     20.53 o 
  -7  29   1       32.00       21.65     15.46 o 
  -6  29   1       13.11        1.96     14.19 o 
  -5  29   1       18.55       -4.58     13.40 o 
  -4  29   1       86.95       67.45     28.14 o 
  -3  29   1       77.88       71.98     18.15 o 
  -2  29   1        0.94        4.86     13.72 o 
  -1  29   1       74.09       38.26     22.30 o 
   0  29   1       56.77       71.52     16.50 o 
   1  29   1        9.41       -1.87     12.24 o 
   2  29   1      239.08      237.16     21.61 o 
   3  29   1       48.19       21.08     18.86 o 
   4  29   1       10.66        5.74     13.12 o 
   5  29   1        0.16       26.53     14.08 o 
   6  29   1        9.37        0.00     17.88 o 
   7  29   1        1.62      -16.88     15.17 o 
  -6  30   1       71.97       57.53     20.44 o 
  -5  30   1        1.39       -9.96     13.98 o 
  -4  30   1       24.60       21.23     14.94 o 
  -3  30   1        6.65        6.87     13.76 o 
  -2  30   1       25.12       20.09     19.31 o 
  -1  30   1        0.58       -4.71     14.32 o 
   0  30   1       76.26       89.51     26.43 o 
   1  30   1       18.41       42.01     14.55 o 
   2  30   1      123.80      159.66     19.98 o 
   3  30   1       15.87       -3.47     12.72 o 
   4  30   1       19.33       11.13     20.99 o 
   5  30   1        0.08        8.51     14.40 o 
   6  30   1        0.92       -1.52     19.78 o 
  -6  31   1       22.30       16.61     16.72 o 
  -5  31   1        1.37      -10.56     14.22 o 
  -4  31   1       14.54       13.20     15.54 o 
  -3  31   1       95.32      103.19     24.25 o 
  -2  31   1        0.03        0.56     16.76 o 
  -1  31   1        2.01        2.09     15.60 o 
   0  31   1        5.01       -5.29     14.93 o 
   1  31   1       70.86       48.06     18.08 o 
   2  31   1       44.30       40.23     15.45 o 
   3  31   1        1.27        5.11     13.77 o 
   4  31   1       34.53       26.99     15.04 o 
   5  31   1       34.19       43.99     29.82 o 
  -5  32   1        0.75       14.34     15.37 o 
  -4  32   1        9.10      -11.26     14.27 o 
  -3  32   1        1.98      -11.97     17.08 o 
  -2  32   1        0.53        5.90     15.88 o 
  -1  32   1        3.13      -20.93     13.95 o 
   0  32   1        9.16       -4.80     16.98 o 
   1  32   1       18.38       56.33     21.49 o 
   2  32   1        2.78       10.50     14.25 o 
   3  32   1        1.03       20.58     14.46 o 
   4  32   1       55.52       51.45     17.19 o 
  -4  33   1       15.02       17.22     20.37 o 
  -3  33   1       16.62        9.88     17.84 o 
  -2  33   1        0.32       -4.18     17.61 o 
  -1  33   1       11.16      -13.05     15.28 o 
   0  33   1        2.65        1.74     16.94 o 
   1  33   1       10.46       32.22     16.99 o 
   2  33   1       11.25       30.85     18.99 o 
   3  33   1        4.84       12.99     15.35 o 
  -2  34   1        0.15      -16.11     17.97 o 
  -1  34   1       10.04       15.03     21.20 o 
   0  34   1        6.48        3.17     16.68 o 
   1  34   1        0.00      -17.82     16.74 o 
   2  34   1        1.11        1.12     14.26 o 
 -13   0   2        0.08      -27.22     24.81 o 
 -12   0   2      130.15      125.23     32.82 o 
 -11   0   2        0.97       23.17     17.42 o 
 -10   0   2       17.24       21.10     19.47 o 
  -9   0   2       75.54       55.04     16.68 o 
  -8   0   2       21.89       -5.00     13.35 o 
  -7   0   2     1060.14     1054.75     26.07 o 
  -6   0   2     1717.25     1802.86     41.83 o 
  -5   0   2     1490.94     1471.22     34.43 o 
  -4   0   2     1633.74     1486.30     29.92 o 
  -3   0   2      152.05      140.87     11.47 o 
  -2   0   2       64.30       53.33      7.77 o 
  -1   0   2     7830.71     7572.26    203.48 o 
   0   0   2       86.96       98.50      9.58 o 
   1   0   2      699.25      760.20     17.31 o 
   2   0   2     1173.76     1078.36     65.63 o 
   3   0   2       70.49       84.14     13.08 o 
   4   0   2      136.12      207.06     19.73 o 
   5   0   2     1492.59     1432.31     29.43 o 
   6   0   2      346.77      309.43     27.95 o 
   7   0   2      740.42      693.12     36.73 o 
   8   0   2       12.18       14.00     12.92 o 
   9   0   2     1043.85      970.40     38.68 o 
  10   0   2      108.70      142.96     20.65 o 
  11   0   2       72.38       69.62     34.54 o 
  12   0   2        3.48       41.76     30.77 o 
 -13   1   2        2.23       -9.27     12.03 o 
 -12   1   2       52.01       50.92     14.89 o 
 -11   1   2       31.59       36.74     14.01 o 
 -10   1   2       11.67        6.01     10.66 o 
  -9   1   2       91.04       86.80     13.01 o 
  -8   1   2       58.13       43.25     10.97 o 
  -7   1   2      136.53      159.11      7.84 o 
  -6   1   2       11.41        7.73      4.97 o 
  -5   1   2      891.20     1022.64     16.77 o 
  -4   1   2        1.96        2.60      4.02 o 
  -3   1   2      796.05      811.82     15.10 o 
  -2   1   2       26.54       30.06      8.31 o 
  -1   1   2     3504.96     3537.03     64.04 o 
   0   1   2      627.80      672.42     14.23 o 
   1   1   2      121.03      114.69      5.95 o 
   2   1   2      169.65      175.83      7.27 o 
   3   1   2     3849.01     3841.89     59.22 o 
   4   1   2        2.61       11.91      7.63 o 
   5   1   2        2.55       -4.18      4.84 o 
   6   1   2      139.04      128.86     10.78 o 
   7   1   2      631.57      613.19     25.09 o 
   8   1   2        0.28       -4.60      7.62 o 
   9   1   2        6.91       17.22      9.68 o 
  10   1   2       12.44       -3.50     10.41 o 
  11   1   2       41.84       41.98     16.05 o 
  12   1   2       90.12       89.94     28.30 o 
 -13   2   2       24.97       27.69     14.70 o 
 -12   2   2       91.17      101.16     14.88 o 
 -11   2   2       89.99       71.07     12.84 o 
 -10   2   2        0.88       -0.17      9.83 o 
  -9   2   2      152.81      155.36     18.13 o 
  -8   2   2      703.32      712.36     22.40 o 
  -7   2   2      577.23      604.00     17.03 o 
  -6   2   2      214.34      197.11     11.70 o 
  -5   2   2     1478.20     1493.95     23.60 o 
  -4   2   2       64.67       73.58      5.74 o 
  -3   2   2       38.26       30.65      5.25 o 
  -2   2   2     1938.53     1956.40     29.24 o 
  -1   2   2      968.96      890.97     19.81 o 
   0   2   2      993.03     1006.02     19.61 o 
   1   2   2     4929.58     5067.76     66.14 o 
   2   2   2      993.92     1003.55     24.24 o 
   3   2   2     1111.49     1206.69     22.63 o 
   4   2   2     7897.23     8108.65    100.12 o 
   5   2   2      382.18      354.71     12.18 o 
   6   2   2      195.50      229.18     16.96 o 
   7   2   2       19.87       23.51      8.01 o 
   8   2   2      223.61      238.86     15.00 o 
   9   2   2       17.55       21.05      9.46 o 
  10   2   2       35.40       40.83     12.42 o 
  11   2   2       35.21       10.63     15.00 o 
  12   2   2       12.15        8.37     18.18 o 
 -13   3   2       23.55       17.14     16.45 o 
 -12   3   2        2.73       -1.45     11.30 o 
 -11   3   2      129.27      129.69     15.83 o 
 -10   3   2       37.05       21.32     10.11 o 
  -9   3   2      349.76      339.75     19.64 o 
  -8   3   2      150.21      174.88     17.61 o 
  -7   3   2      169.60      186.11     10.75 o 
  -6   3   2        0.02       -2.54      8.68 o 
  -5   3   2      535.29      629.88     23.22 o 
  -4   3   2      357.12      381.23     12.20 o 
  -3   3   2       58.46       54.76      5.68 o 
  -2   3   2      192.66      212.61     12.19 o 
  -1   3   2      979.42     1056.13     20.05 o 
   0   3   2     1329.82     1330.99     24.34 o 
   1   3   2      466.38      472.45     11.31 o 
   2   3   2        4.01        2.49      4.00 o 
   3   3   2      174.37      156.33     12.50 o 
   4   3   2      323.22      361.88     11.83 o 
   5   3   2       83.02      106.25      8.49 o 
   6   3   2        6.43       -7.82      6.96 o 
   7   3   2        0.67       -9.58      7.12 o 
   8   3   2      154.48      164.92     13.60 o 
   9   3   2        6.49       -8.66      7.73 o 
  10   3   2        0.27       -8.42     10.60 o 
  11   3   2        0.60       -3.08     13.94 o 
  12   3   2       46.88       29.07     28.67 o 
 -13   4   2        0.80       -5.99     14.36 o 
 -12   4   2       12.16       10.76     13.19 o 
 -11   4   2        0.04      -14.59      9.73 o 
 -10   4   2        4.15      -10.75      9.24 o 
  -9   4   2       17.69       19.35     10.94 o 
  -8   4   2       38.72       48.74      8.55 o 
  -7   4   2      108.75      135.29      9.30 o 
  -6   4   2      868.13      859.79     18.16 o 
  -5   4   2      215.61      219.85      9.45 o 
  -4   4   2     2777.43     2739.02     34.07 o 
  -3   4   2     1215.79     1230.18     27.74 o 
  -2   4   2        6.78       -1.47      4.16 o 
  -1   4   2     1426.79     1402.26     24.82 o 
   0   4   2      302.88      277.52     10.14 o 
   1   4   2      190.80      186.35      6.73 o 
   2   4   2       30.20       34.12      5.36 o 
   3   4   2      195.05      206.21      8.95 o 
   4   4   2      573.19      572.83     14.68 o 
   5   4   2        2.15        0.38      5.25 o 
   6   4   2      500.65      537.55     22.83 o 
   7   4   2        0.07      -10.24      6.82 o 
   8   4   2      239.97      224.10     14.92 o 
   9   4   2       19.60       21.70      9.28 o 
  10   4   2       56.11       40.72     12.46 o 
  11   4   2        0.48       -1.62     13.19 o 
  12   4   2       38.62       34.31     19.86 o 
 -13   5   2        2.15      -12.65     14.41 o 
 -12   5   2        0.43      -17.36     11.58 o 
 -11   5   2       14.71        6.52     12.17 o 
 -10   5   2       23.95       24.32      9.97 o 
  -9   5   2       26.36       11.15      9.57 o 
  -8   5   2        2.81       -1.71     10.09 o 
  -7   5   2      141.50      153.37     15.54 o 
  -6   5   2      573.17      674.01     16.20 o 
  -5   5   2       40.99       39.52      6.11 o 
  -4   5   2       69.84       86.24      7.55 o 
  -3   5   2       55.63       49.30      7.12 o 
  -2   5   2     4245.60     4248.75     55.50 o 
  -1   5   2       95.86       87.81      6.53 o 
   0   5   2      546.55      522.84     13.07 o 
   1   5   2       43.96       50.09      4.55 o 
   2   5   2     1263.41     1333.47     21.24 o 
   3   5   2      856.09      873.33     17.07 o 
   4   5   2        3.46        5.97      5.09 o 
   5   5   2       45.87       41.92      6.75 o 
   6   5   2        2.19      -10.08      7.95 o 
   7   5   2        2.36        7.96      8.12 o 
   8   5   2       56.15       61.38      9.43 o 
   9   5   2        7.18       -1.60      9.88 o 
  10   5   2       22.18        6.18     13.58 o 
  11   5   2        3.04       -4.77     14.01 o 
  12   5   2        3.20       19.16     25.24 o 
 -13   6   2        0.18        7.79     15.32 o 
 -12   6   2        3.14        4.31     13.24 o 
 -11   6   2        0.27       -2.95     11.03 o 
 -10   6   2      133.01      102.43     14.04 o 
  -9   6   2       49.98       55.39      9.93 o 
  -8   6   2      132.51      125.46     12.82 o 
  -7   6   2       17.78       17.53      6.56 o 
  -6   6   2     2842.90     2946.33     41.22 o 
  -5   6   2     3483.99     3621.89     50.86 o 
  -4   6   2     3123.20     3037.89     40.59 o 
  -3   6   2      323.09      309.33     14.20 o 
  -2   6   2      175.82      177.07      7.41 o 
  -1   6   2     2196.57     2217.35     32.85 o 
   0   6   2     3336.03     3381.28     44.97 o 
   1   6   2        3.24        3.20      3.38 o 
   2   6   2      618.17      645.09     12.64 o 
   3   6   2     2292.47     2339.65     31.33 o 
   4   6   2      163.03      200.75      7.98 o 
   5   6   2        2.58        2.97      5.90 o 
   6   6   2        0.11        0.01      7.02 o 
   7   6   2      209.59      235.44     16.17 o 
   8   6   2       84.92       87.66     16.13 o 
   9   6   2      615.63      630.40     25.89 o 
  10   6   2        8.11        9.45     11.72 o 
  11   6   2       14.18        8.09     13.97 o 
  12   6   2       27.77       16.82     18.33 o 
 -13   7   2       10.13       26.07     16.13 o 
 -12   7   2        0.31        9.36     12.91 o 
 -11   7   2      133.84      185.20     19.23 o 
 -10   7   2       43.59       48.24     14.06 o 
  -9   7   2       60.25       74.18     16.49 o 
  -8   7   2        6.38        8.74      7.04 o 
  -7   7   2      126.70      139.70      9.58 o 
  -6   7   2        1.50       -6.55      5.52 o 
  -5   7   2      464.23      497.36     13.57 o 
  -4   7   2      479.09      520.70     15.45 o 
  -3   7   2        5.91        4.63      5.04 o 
  -2   7   2       14.03       17.17      5.87 o 
  -1   7   2      123.14      125.53      7.23 o 
   0   7   2        0.93       -0.43      3.94 o 
   1   7   2     2253.36     2331.88     31.19 o 
   2   7   2      392.33      430.57     10.56 o 
   3   7   2       65.64      103.88      7.88 o 
   4   7   2       78.84       80.79      5.55 o 
   5   7   2      294.93      309.51     12.31 o 
   6   7   2       18.55       19.64      8.38 o 
   7   7   2        0.05        0.26      8.31 o 
   8   7   2      307.24      314.30     16.95 o 
   9   7   2       14.21       15.25     10.91 o 
  10   7   2       12.75        0.38     12.55 o 
  11   7   2        2.17      -19.14     12.76 o 
  12   7   2       87.49       75.94     22.29 o 
 -13   8   2        1.37       -7.23     14.29 o 
 -12   8   2      112.60       93.15     17.77 o 
 -11   8   2       13.56       13.31     12.57 o 
 -10   8   2       89.24       91.59     12.98 o 
  -9   8   2      938.15      885.93     31.03 o 
  -8   8   2      511.16      503.46     18.68 o 
  -7   8   2      119.05      118.82     11.67 o 
  -6   8   2      175.42      189.99     10.88 o 
  -5   8   2       14.38       16.18      5.67 o 
  -4   8   2       72.47       82.74      8.01 o 
  -3   8   2     1922.44     2021.10     38.35 o 
  -2   8   2      724.50      666.45     15.20 o 
  -1   8   2      487.23      479.06     12.74 o 
   0   8   2     3588.18     3605.95     73.20 o 
   1   8   2     3426.18     3297.85     43.57 o 
   2   8   2     1286.38     1220.12     19.74 o 
   3   8   2     1153.69     1305.51     20.91 o 
   4   8   2     4577.60     4664.26     75.30 o 
   5   8   2      137.63      125.01     12.79 o 
   6   8   2      133.90      146.53     10.32 o 
   7   8   2      379.21      358.85     19.81 o 
   8   8   2       27.97       36.64     12.70 o 
   9   8   2       99.60      115.69     19.42 o 
  10   8   2       80.44       90.59     17.41 o 
  11   8   2        0.22        9.04     14.34 o 
 -13   9   2        0.27       20.40     18.19 o 
 -12   9   2       50.55       32.20     14.58 o 
 -11   9   2        0.16        5.77     11.86 o 
 -10   9   2        0.24       -7.93      9.58 o 
  -9   9   2      196.18      207.83     17.49 o 
  -8   9   2      279.70      310.93     16.15 o 
  -7   9   2       88.06       79.26     12.73 o 
  -6   9   2     1048.17     1052.53     21.28 o 
  -5   9   2       36.03       18.83      7.23 o 
  -4   9   2      493.94      503.26     17.27 o 
  -3   9   2      269.49      274.11     12.91 o 
  -2   9   2     1653.39     1679.64     29.89 o 
  -1   9   2       46.13       52.96      7.40 o 
   0   9   2        0.38        0.59      4.28 o 
   1   9   2        9.82        5.74      4.01 o 
   2   9   2     1671.39     1700.48     36.20 o 
   3   9   2     2140.36     2217.06     31.17 o 
   4   9   2     1537.83     1571.11     24.86 o 
   5   9   2        2.08       15.23      6.49 o 
   6   9   2       52.60       38.70      7.69 o 
   7   9   2      607.86      636.55     24.39 o 
   8   9   2      192.29      215.12     19.33 o 
   9   9   2        0.41       14.32     10.79 o 
  10   9   2       63.63       87.30     17.39 o 
  11   9   2        3.93       17.33     23.12 o 
 -12  10   2       27.66       20.31     14.73 o 
 -11  10   2       15.87       23.94     11.99 o 
 -10  10   2        8.61        8.19     10.96 o 
  -9  10   2       24.45       17.05     10.48 o 
  -8  10   2      119.77      127.76     13.95 o 
  -7  10   2       91.62      104.95     10.80 o 
  -6  10   2      993.64      966.94     23.46 o 
  -5  10   2      428.95      403.02     25.52 o 
  -4  10   2      677.43      657.35     20.06 o 
  -3  10   2      683.50      627.50     25.41 o 
  -2  10   2      776.35      779.81     17.58 o 
  -1  10   2      488.77      475.18     13.72 o 
   0  10   2      411.55      429.07     22.14 o 
   1  10   2       46.59       38.76      5.07 o 
   2  10   2     2405.51     2547.81     35.33 o 
   3  10   2      204.02      220.52     10.28 o 
   4  10   2      179.56      200.81      8.79 o 
   5  10   2      105.41      112.47      9.72 o 
   6  10   2      144.63      142.74     11.29 o 
   7  10   2      172.85      195.93     16.13 o 
   8  10   2        1.90       14.08     11.67 o 
   9  10   2       28.09       31.84     11.72 o 
  10  10   2      121.43      165.81     23.93 o 
  11  10   2       29.82       15.09     15.04 o 
 -12  11   2        3.33      -18.35     13.19 o 
 -11  11   2        9.35       -1.26     11.05 o 
 -10  11   2       94.07       66.48     12.99 o 
  -9  11   2       22.94       15.40     10.78 o 
  -8  11   2       72.59       66.12     14.49 o 
  -7  11   2      311.18      311.25     15.56 o 
  -6  11   2       17.88       15.92      7.55 o 
  -5  11   2     1606.73     1698.18     32.59 o 
  -4  11   2     1416.39     1550.07     33.59 o 
  -3  11   2     1310.81     1413.14     26.17 o 
  -2  11   2       17.70       34.31      6.20 o 
  -1  11   2     1927.67     1921.13     30.64 o 
   0  11   2     1232.49     1184.79     18.99 o 
   1  11   2      244.00      241.88      9.00 o 
   2  11   2       34.28       36.77      5.15 o 
   3  11   2     1782.86     1810.38     29.52 o 
   4  11   2       26.57       29.46      5.48 o 
   5  11   2       58.10       69.08      9.02 o 
   6  11   2       41.63       27.96      8.22 o 
   7  11   2      259.96      245.29     19.34 o 
   8  11   2        1.02        3.32     11.36 o 
   9  11   2       40.45       26.34     13.74 o 
  10  11   2       59.23       69.46     17.64 o 
  11  11   2       24.00       22.92     16.32 o 
 -12  12   2        0.18        1.14     15.64 o 
 -11  12   2       32.82       30.80     12.83 o 
 -10  12   2        4.04      -10.89      9.85 o 
  -9  12   2        6.89       12.73     10.44 o 
  -8  12   2       28.23       36.05     10.87 o 
  -7  12   2      174.13      207.15     21.65 o 
  -6  12   2      151.82      159.24     16.48 o 
  -5  12   2       87.10       86.65      8.54 o 
  -4  12   2      489.38      496.49     16.11 o 
  -3  12   2      366.96      411.03     17.11 o 
  -2  12   2      986.11      952.12     18.88 o 
  -1  12   2      102.93      125.94      8.13 o 
   0  12   2     1935.31     1922.54     26.98 o 
   1  12   2     3230.10     3119.98     41.25 o 
   2  12   2     1320.26     1283.41     22.16 o 
   3  12   2       16.50       14.85      5.39 o 
   4  12   2        0.80        5.96      5.37 o 
   5  12   2      263.17      285.57     13.72 o 
   6  12   2        1.66        0.56      7.51 o 
   7  12   2        2.18        5.64     12.50 o 
   8  12   2       43.93       63.78     16.67 o 
   9  12   2       20.33       21.87     14.95 o 
  10  12   2        0.15        1.24     14.27 o 
  11  12   2      148.34      200.72     24.02 o 
 -12  13   2        0.34      -20.86     15.63 o 
 -11  13   2        1.87       -6.17     13.15 o 
 -10  13   2       82.47       66.07     15.15 o 
  -9  13   2      335.05      319.63     38.29 o 
  -8  13   2        4.97      -12.92     10.48 o 
  -7  13   2      103.65      121.86     14.87 o 
  -6  13   2       37.50       39.78     11.02 o 
  -5  13   2        0.49       14.26      8.97 o 
  -4  13   2        6.39        3.87      6.70 o 
  -3  13   2        0.31       -7.11      6.81 o 
  -2  13   2      201.54      179.16     11.22 o 
  -1  13   2      813.11      868.36     18.33 o 
   0  13   2      388.60      356.86     13.65 o 
   1  13   2      126.23      114.08      7.60 o 
   2  13   2     1022.91     1082.76     20.41 o 
   3  13   2       84.33       95.14      7.10 o 
   4  13   2      106.84      111.94      8.11 o 
   5  13   2      702.87      717.57     20.40 o 
   6  13   2      202.43      185.09     13.03 o 
   7  13   2       54.42       69.74     19.53 o 
   8  13   2       85.83       79.19     17.90 o 
   9  13   2        0.23       11.52     16.63 o 
  10  13   2       17.71       17.32     17.80 o 
  11  13   2       27.41       37.32     17.97 o 
 -12  14   2       15.62       20.75     16.01 o 
 -11  14   2       15.82       14.30     14.14 o 
 -10  14   2       20.06       27.02     13.32 o 
  -9  14   2       17.96       -1.32     11.42 o 
  -8  14   2       11.01      -18.61     12.92 o 
  -7  14   2     1022.09      985.94     36.48 o 
  -6  14   2      185.16      226.14     17.83 o 
  -5  14   2      135.02      167.22     19.57 o 
  -4  14   2      319.27      339.05     18.77 o 
  -3  14   2      335.57      355.70     16.00 o 
  -2  14   2     1091.30     1172.67     22.58 o 
  -1  14   2     2842.95     2911.04     41.27 o 
   0  14   2       22.82       32.02      5.41 o 
   1  14   2     4105.12     4121.72     52.94 o 
   2  14   2      140.42      152.23      8.77 o 
   3  14   2      419.47      443.83     18.99 o 
   4  14   2      648.08      624.51     16.12 o 
   5  14   2        1.20        3.21      7.52 o 
   6  14   2      492.80      488.63     20.15 o 
   7  14   2      131.93      118.84     13.84 o 
   8  14   2      238.72      246.63     25.46 o 
   9  14   2       37.07       49.93     19.49 o 
  10  14   2       27.90       18.82     18.28 o 
  11  14   2       58.53       60.91     23.12 o 
 -12  15   2        4.16       10.55     15.83 o 
 -11  15   2        0.21       -6.31     14.70 o 
 -10  15   2       52.49       41.74     14.91 o 
  -9  15   2        2.08        4.01     15.91 o 
  -8  15   2       69.73       43.13     23.43 o 
  -7  15   2      602.24      570.99     37.20 o 
  -6  15   2        5.31        6.98     21.80 o 
  -5  15   2        3.01      -10.05      9.58 o 
  -4  15   2      110.73      142.14     13.68 o 
  -3  15   2      741.24      754.38     18.19 o 
  -2  15   2      319.69      329.74     12.93 o 
  -1  15   2      101.55      115.60      9.13 o 
   0  15   2      743.34      766.73     16.20 o 
   1  15   2      763.02      743.74     17.04 o 
   2  15   2     1078.44     1052.35     21.00 o 
   3  15   2      127.78      139.98     13.20 o 
   4  15   2       32.87       33.22      7.32 o 
   5  15   2       74.04       89.25     11.13 o 
   6  15   2       17.88        9.06      9.32 o 
   7  15   2       93.21       93.90     13.05 o 
   8  15   2       14.77       10.58     15.38 o 
   9  15   2      102.00       91.97     21.95 o 
  10  15   2       22.73       20.30     28.91 o 
  11  15   2        0.75       31.61     20.62 o 
 -12  16   2       14.13        4.05     15.71 o 
 -11  16   2        2.17       -3.47     18.58 o 
 -10  16   2        0.03      -12.37     12.38 o 
  -9  16   2        4.00       -3.50     12.07 o 
  -8  16   2       90.57       73.62     14.85 o 
  -7  16   2      609.94      662.22     40.20 o 
  -6  16   2      281.03      283.69     19.95 o 
  -5  16   2       70.67       61.84     14.87 o 
  -4  16   2       62.55       89.82     11.79 o 
  -3  16   2      458.91      463.86     15.94 o 
  -2  16   2       10.64       -9.67      6.45 o 
  -1  16   2      123.41      113.40      9.63 o 
   0  16   2      383.14      400.81     13.38 o 
   1  16   2       98.21       88.52      7.67 o 
   2  16   2       91.72       89.72      8.57 o 
   3  16   2      240.73      260.64     15.26 o 
   4  16   2      246.05      265.24     12.61 o 
   5  16   2       24.07       20.72      9.35 o 
   6  16   2        6.82       -3.26      8.60 o 
   7  16   2       69.68       54.67     12.34 o 
   8  16   2       66.07       36.03     17.39 o 
   9  16   2       35.14       41.08     18.52 o 
  10  16   2       59.08       74.99     23.22 o 
 -11  17   2        4.58       17.84     15.13 o 
 -10  17   2       12.57       46.06     15.57 o 
  -9  17   2        0.45        6.21     13.11 o 
  -8  17   2       14.77        7.07     11.97 o 
  -7  17   2       88.92       98.50     16.02 o 
  -6  17   2      161.28      170.65     19.23 o 
  -5  17   2      142.12      175.16     18.84 o 
  -4  17   2       16.39       19.95     10.59 o 
  -3  17   2        0.10      -10.80      7.20 o 
  -2  17   2       39.80       35.31      9.01 o 
  -1  17   2       22.95       14.17      8.40 o 
   0  17   2       11.15       -4.09     10.17 o 
   1  17   2      162.83      195.02     13.60 o 
   2  17   2       24.12       36.29     10.03 o 
   3  17   2        7.73       14.84      6.63 o 
   4  17   2       30.40       27.24     10.74 o 
   5  17   2        0.00       11.59      8.82 o 
   6  17   2       67.36       69.02     12.03 o 
   7  17   2       10.44       15.97     15.39 o 
   8  17   2        4.49       -2.23     16.02 o 
   9  17   2       41.58       18.04     21.80 o 
  10  17   2        0.37       13.42     18.96 o 
 -11  18   2        0.66      -16.97     21.12 o 
 -10  18   2        0.82        9.81     15.19 o 
  -9  18   2        6.16        0.90     12.81 o 
  -8  18   2      368.38      346.37     23.66 o 
  -7  18   2      395.69      378.58     23.32 o 
  -6  18   2       51.06       65.92     15.05 o 
  -5  18   2        7.87       -2.30     10.63 o 
  -4  18   2       64.59       75.25     17.57 o 
  -3  18   2       85.01       99.38     11.56 o 
  -2  18   2       52.59       46.88      9.46 o 
  -1  18   2       10.51       21.86      8.84 o 
   0  18   2      284.17      311.40     20.24 o 
   1  18   2       71.82       68.96     14.96 o 
   2  18   2      403.31      417.66     20.25 o 
   3  18   2      118.75      117.18     10.12 o 
   4  18   2      430.94      418.23     21.88 o 
   5  18   2       74.12       44.34     11.52 o 
   6  18   2       11.09       15.24     11.54 o 
   7  18   2       28.22       28.49     17.64 o 
   8  18   2       39.87       33.25     18.82 o 
   9  18   2       55.08       77.41     22.46 o 
  10  18   2        0.45      -14.91     18.55 o 
 -11  19   2        0.14        2.24     15.57 o 
 -10  19   2       80.22       67.85     17.75 o 
  -9  19   2        6.50       27.02     13.84 o 
  -8  19   2        9.17       19.13     13.15 o 
  -7  19   2       69.31       64.74     14.53 o 
  -6  19   2        7.03      -12.03     11.62 o 
  -5  19   2       13.50       17.35     11.25 o 
  -4  19   2       43.13       18.52     22.87 o 
  -3  19   2        0.68      -11.36      7.58 o 
  -2  19   2      114.08      136.93     12.10 o 
  -1  19   2       26.41       26.27      8.94 o 
   0  19   2      194.94      201.46     14.26 o 
   1  19   2       60.79       67.91     10.61 o 
   2  19   2       20.84       21.33      7.70 o 
   3  19   2      259.09      274.25     13.75 o 
   4  19   2      220.63      219.09     14.89 o 
   5  19   2       17.65       15.47     10.21 o 
   6  19   2      162.86      177.51     15.90 o 
   7  19   2       38.07       26.89     14.78 o 
   8  19   2       15.06       10.93     17.39 o 
   9  19   2        1.64       26.88     20.40 o 
  10  19   2       20.52       34.96     21.92 o 
 -11  20   2        0.30        5.48     15.78 o 
 -10  20   2        1.81       -7.24     14.73 o 
  -9  20   2      184.43      171.05     20.27 o 
  -8  20   2        0.27        2.21     12.82 o 
  -7  20   2       28.17       48.41     13.98 o 
  -6  20   2        2.21        1.01     11.73 o 
  -5  20   2       16.55       12.29     12.22 o 
  -4  20   2      321.77      372.70     24.59 o 
  -3  20   2      307.79      252.36     18.18 o 
  -2  20   2      124.46       94.94     11.39 o 
  -1  20   2     1054.41     1098.43     38.91 o 
   0  20   2       50.55       46.90     10.50 o 
   1  20   2      312.02      297.01     16.53 o 
   2  20   2      108.64      105.49     13.36 o 
   3  20   2      113.78      106.79     10.71 o 
   4  20   2       12.29       18.98      7.81 o 
   5  20   2        0.49        6.84     10.10 o 
   6  20   2       30.18       15.36     12.56 o 
   7  20   2      161.63      146.01     18.70 o 
   8  20   2       44.00       62.26     21.50 o 
   9  20   2        0.60        8.05     25.51 o 
 -10  21   2      154.05      137.70     20.45 o 
  -9  21   2      109.53      102.20     17.67 o 
  -8  21   2        2.55        3.02     11.96 o 
  -7  21   2      110.58       92.94     17.36 o 
  -6  21   2        0.19       -2.68     15.13 o 
  -5  21   2       12.79       15.19     17.50 o 
  -4  21   2      163.73      180.17     19.28 o 
  -3  21   2       11.92       17.93     12.21 o 
  -2  21   2        0.40      -12.00      8.40 o 
  -1  21   2      209.49      179.69     31.02 o 
   0  21   2      242.35      254.01     20.41 o 
   1  21   2       19.82       17.87      9.18 o 
   2  21   2       54.47       46.48     10.72 o 
   3  21   2      119.16      112.18     12.93 o 
   4  21   2      103.51       91.63     12.29 o 
   5  21   2      119.80      122.41     18.44 o 
   6  21   2        0.96        1.20     11.75 o 
   7  21   2        6.09       -0.26     12.44 o 
   8  21   2        5.12        9.63     19.60 o 
   9  21   2        0.08       -1.22     18.82 o 
 -10  22   2       11.32       19.41     19.82 o 
  -9  22   2       38.92       44.01     15.28 o 
  -8  22   2       27.29       35.16     14.53 o 
  -7  22   2       11.09        5.61     13.46 o 
  -6  22   2        0.65       -5.28     11.93 o 
  -5  22   2      408.07      372.60     26.53 o 
  -4  22   2        4.71        3.68     11.93 o 
  -3  22   2        5.45       15.39     12.15 o 
  -2  22   2      204.32      185.50     15.01 o 
  -1  22   2       25.35       32.08     10.89 o 
   0  22   2       13.37       16.20      9.96 o 
   1  22   2      509.84      511.89     21.58 o 
   2  22   2      281.79      268.84     17.04 o 
   3  22   2      358.15      428.20     18.58 o 
   4  22   2       42.90        4.33     16.05 o 
   5  22   2      100.80      122.23     24.70 o 
   6  22   2       21.31        6.31     15.77 o 
   7  22   2       16.22        7.10     13.93 o 
   8  22   2        0.00      -15.57     17.90 o 
   9  22   2       70.68       39.76     27.06 o 
 -10  23   2        2.55       34.27     16.96 o 
  -9  23   2       66.31       47.13     16.23 o 
  -8  23   2       31.98       29.69     15.72 o 
  -7  23   2       82.50       88.96     17.96 o 
  -6  23   2        5.85       10.87     12.84 o 
  -5  23   2       24.20        9.21     13.57 o 
  -4  23   2       46.68       33.21     13.42 o 
  -3  23   2        1.69       -0.59     17.02 o 
  -2  23   2       13.30       13.88     10.63 o 
  -1  23   2       72.77       65.60     13.91 o 
   0  23   2      171.66      160.97     18.86 o 
   1  23   2      102.62       85.18     12.54 o 
   2  23   2        2.64        0.91      9.41 o 
   3  23   2       73.04       50.66     11.15 o 
   4  23   2        0.01        1.40     11.27 o 
   5  23   2        5.87        7.97     12.15 o 
   6  23   2       26.83       15.92     13.16 o 
   7  23   2      214.27      231.99     34.27 o 
   8  23   2        0.05       26.60     26.74 o 
  -9  24   2        0.26       19.45     17.24 o 
  -8  24   2       43.36       56.71     17.77 o 
  -7  24   2        0.50       13.40     14.62 o 
  -6  24   2       50.78       29.34     15.00 o 
  -5  24   2       36.30       39.97     45.35 o 
  -4  24   2      110.47      123.47     18.96 o 
  -3  24   2       31.15       17.13     12.26 o 
  -2  24   2        3.75       15.60     11.53 o 
  -1  24   2       75.45       97.43     14.39 o 
   0  24   2       99.29      104.21     13.63 o 
   1  24   2      120.13      123.79     14.35 o 
   2  24   2      216.36      253.71     17.72 o 
   3  24   2      131.81      165.90     14.74 o 
   4  24   2        1.58       15.52     13.53 o 
   5  24   2        0.01       -8.99     14.05 o 
   6  24   2        2.15      -10.74     12.42 o 
   7  24   2        2.96        0.23     14.13 o 
   8  24   2       14.61      -11.43     19.02 o 
  -9  25   2        4.68        5.06     16.87 o 
  -8  25   2       21.63        3.85     14.80 o 
  -7  25   2        7.72       -3.44     13.56 o 
  -6  25   2        3.20       13.56     13.62 o 
  -5  25   2       25.86       29.33     14.68 o 
  -4  25   2       31.17       22.06     13.81 o 
  -3  25   2       52.96       35.81     13.76 o 
  -2  25   2        7.44       -2.17     11.04 o 
  -1  25   2       38.61       30.89     12.04 o 
   0  25   2       39.61       18.12     11.94 o 
   1  25   2       43.27       20.19     16.67 o 
   2  25   2       16.63       25.77     10.85 o 
   3  25   2        2.92       13.90     10.56 o 
   4  25   2        7.20       18.45     13.92 o 
   5  25   2        1.74       20.91     22.09 o 
   6  25   2      108.14      122.95     21.35 o 
   7  25   2       24.56      -12.82     20.58 o 
   8  25   2        6.04      -27.49     18.33 o 
  -8  26   2        7.50       16.04     15.89 o 
  -7  26   2        4.36       -7.74     14.05 o 
  -6  26   2       25.16       13.16     14.61 o 
  -5  26   2       53.42       56.05     16.39 o 
  -4  26   2       74.32       58.55     34.67 o 
  -3  26   2      106.44       98.49     17.85 o 
  -2  26   2        1.70        1.11     12.37 o 
  -1  26   2       20.25       13.65     12.24 o 
   0  26   2       18.46       16.80     11.73 o 
   1  26   2        0.67       14.46     11.20 o 
   2  26   2        5.11       12.28     11.51 o 
   3  26   2       40.85       50.77     12.66 o 
   4  26   2       77.69      113.59     27.59 o 
   5  26   2        9.15       13.52     18.57 o 
   6  26   2       18.57       13.49     16.89 o 
   7  26   2       15.42       30.32     16.09 o 
  -8  27   2        0.94        5.96     15.68 o 
  -7  27   2        0.75       18.08     16.10 o 
  -6  27   2      106.82       58.78     17.73 o 
  -5  27   2       11.09        4.84     14.32 o 
  -4  27   2        2.05       -1.33     18.49 o 
  -3  27   2        4.73        6.03     13.38 o 
  -2  27   2       45.69       21.35     14.55 o 
  -1  27   2       17.58       18.81     18.76 o 
   0  27   2       15.33       51.84     12.86 o 
   1  27   2      366.77      394.78     27.73 o 
   2  27   2      235.58      215.58     33.80 o 
   3  27   2      109.29      128.86     17.82 o 
   4  27   2        0.02       18.69     17.15 o 
   5  27   2       10.30       13.52     17.70 o 
   6  27   2        0.02       -6.64     24.14 o 
   7  27   2        2.63      -17.32     19.41 o 
  -7  28   2       77.92      104.95     24.14 o 
  -6  28   2       21.06       26.16     16.94 o 
  -5  28   2        6.48       15.86     15.88 o 
  -4  28   2       28.72       31.49     16.19 o 
  -3  28   2       18.08       -6.02     26.66 o 
  -2  28   2       71.27       56.82     16.47 o 
  -1  28   2        4.79       -0.93     12.57 o 
   0  28   2       89.33       85.12     15.73 o 
   1  28   2      179.64      223.41     28.31 o 
   2  28   2        0.33        9.66     17.90 o 
   3  28   2        5.34       11.68     13.38 o 
   4  28   2        1.40      -12.27     16.54 o 
   5  28   2       29.02       11.61     19.31 o 
   6  28   2       26.84       31.54     21.59 o 
  -7  29   2        3.02       -7.62     20.97 o 
  -6  29   2       13.07       27.79     19.65 o 
  -5  29   2        0.66        7.76     15.64 o 
  -4  29   2       33.16       17.86     28.63 o 
  -3  29   2        8.96      -21.52     18.77 o 
  -2  29   2       29.45       84.77     17.80 o 
  -1  29   2        6.27        5.58     13.11 o 
   0  29   2       38.46       36.02     13.51 o 
   1  29   2      231.53      233.29     30.24 o 
   2  29   2       34.08       14.09     13.27 o 
   3  29   2       19.78       46.49     14.57 o 
   4  29   2       11.05        6.32     17.75 o 
   5  29   2       17.06       -4.83     19.53 o 
   6  29   2        0.38       -1.94     19.55 o 
  -6  30   2        1.50       -2.52     15.13 o 
  -5  30   2        4.33       -7.60     15.19 o 
  -4  30   2      232.01      184.04     24.42 o 
  -3  30   2       17.59       -7.13     13.89 o 
  -2  30   2       16.87        6.72     15.43 o 
  -1  30   2      161.21      176.63     28.55 o 
   0  30   2        7.81        4.58     13.36 o 
   1  30   2       50.90       36.86     15.47 o 
   2  30   2        1.35        8.00     14.16 o 
   3  30   2       10.49       26.21     20.94 o 
   4  30   2       12.61       -5.32     20.04 o 
   5  30   2       28.47        2.23     18.96 o 
  -5  31   2       10.46       12.60     15.80 o 
  -4  31   2        7.30       17.74     16.74 o 
  -3  31   2       73.89       89.11     27.22 o 
  -2  31   2        4.23       12.70     16.32 o 
  -1  31   2        2.39       -2.54     13.14 o 
   0  31   2        1.41       -0.93     14.41 o 
   1  31   2        2.25        6.01     14.29 o 
   2  31   2        3.06      -25.41     20.21 o 
   3  31   2       36.62       43.85     16.89 o 
   4  31   2       28.00       21.88     20.79 o 
  -4  32   2       16.37       25.65     21.66 o 
  -3  32   2        3.96       19.76     16.22 o 
  -2  32   2        3.48        8.58     19.81 o 
  -1  32   2        2.83      -18.42     16.10 o 
   0  32   2       31.69       31.76     18.15 o 
   1  32   2        3.46        5.41     15.39 o 
   2  32   2        1.40        9.04     15.65 o 
   3  32   2       13.26       38.23     23.89 o 
  -3  33   2        0.33       -9.23     15.83 o 
  -2  33   2       28.16       82.08     23.26 o 
  -1  33   2        4.20       12.21     19.20 o 
   0  33   2       27.56       19.83     16.08 o 
   1  33   2        1.69      -11.32     15.84 o 
   2  33   2        0.82       10.73     15.07 o 
 -13   1   3        0.58        8.11     16.46 o 
 -12   1   3       24.90      -12.93     12.89 o 
 -11   1   3      131.32      135.31     21.59 o 
 -10   1   3       35.34       32.83     13.09 o 
  -9   1   3      344.45      339.33     20.41 o 
  -8   1   3      410.79      436.40     21.42 o 
  -7   1   3       82.00       74.37     11.66 o 
  -6   1   3      693.03      715.51     17.12 o 
  -5   1   3      279.25      312.38     11.36 o 
  -4   1   3     3327.86     3369.16     49.05 o 
  -3   1   3      119.88      125.91      8.73 o 
  -2   1   3     3891.98     4107.49     56.69 o 
  -1   1   3     1270.14     1415.96     26.34 o 
   0   1   3      416.85      474.94     13.18 o 
   1   1   3      724.45      670.27     14.67 o 
   2   1   3      156.20      177.13      7.26 o 
   3   1   3      564.84      576.41     33.45 o 
   4   1   3       10.54        8.19      7.26 o 
   5   1   3       60.39       52.38     10.96 o 
   6   1   3      106.58       88.94     14.00 o 
   7   1   3       59.49       47.96     10.49 o 
   8   1   3      125.03      131.04     14.34 o 
   9   1   3      106.74      113.31     14.14 o 
  10   1   3       72.95       83.73     14.22 o 
  11   1   3       12.66       22.97     14.42 o 
 -13   2   3        1.72        8.32     16.18 o 
 -12   2   3       42.20       19.58     14.41 o 
 -11   2   3        8.34        6.63     12.02 o 
 -10   2   3      398.52      354.32     22.07 o 
  -9   2   3      107.20      128.13     15.21 o 
  -8   2   3       13.00        7.53     10.61 o 
  -7   2   3      881.69      901.60     30.28 o 
  -6   2   3      254.35      288.26     11.57 o 
  -5   2   3        1.09        3.87      5.20 o 
  -4   2   3       56.45       63.89      6.85 o 
  -3   2   3      713.73      699.53     15.70 o 
  -2   2   3      234.39      228.46     18.35 o 
  -1   2   3      603.51      638.62     25.10 o 
   0   2   3      327.99      364.37     11.06 o 
   1   2   3      236.54      271.97     17.81 o 
   2   2   3        0.38        1.12      3.77 o 
   3   2   3     1554.85     1529.56     26.76 o 
   4   2   3       43.33       57.23     10.79 o 
   5   2   3      483.64      495.36     20.80 o 
   6   2   3      146.21      142.84     18.39 o 
   7   2   3      992.21      936.13     26.67 o 
   8   2   3       23.72       39.53     10.33 o 
   9   2   3        2.15       -0.79     10.19 o 
  10   2   3       15.10       32.50     12.14 o 
  11   2   3        4.89       12.92     13.36 o 
 -13   3   3        1.48       11.08     15.33 o 
 -12   3   3       22.12       26.33     14.42 o 
 -11   3   3       11.76       16.74     12.69 o 
 -10   3   3        5.07        4.41     10.44 o 
  -9   3   3      301.94      304.92     17.26 o 
  -8   3   3       41.30       43.80     10.96 o 
  -7   3   3      183.32      170.47     20.71 o 
  -6   3   3      348.43      353.75     13.64 o 
  -5   3   3        0.45        6.76      5.37 o 
  -4   3   3      200.76      181.17      8.60 o 
  -3   3   3      396.22      399.94     11.44 o 
  -2   3   3       11.38       -2.76      5.27 o 
  -1   3   3     1481.60     1606.92     28.80 o 
   0   3   3      354.55      380.41     12.19 o 
   1   3   3       81.13       99.26      7.20 o 
   2   3   3       28.66       25.61      5.39 o 
   3   3   3      438.56      441.38     22.53 o 
   4   3   3      696.70      713.24     22.78 o 
   5   3   3      132.75      157.92     13.81 o 
   6   3   3     1298.60     1237.23     40.26 o 
   7   3   3        3.31        3.54     12.32 o 
   8   3   3       46.08       36.79     10.87 o 
   9   3   3        2.13       11.12     10.51 o 
  10   3   3      143.23      147.75     16.20 o 
  11   3   3        9.61       -2.77     13.23 o 
 -13   4   3        0.95      -21.07     14.05 o 
 -12   4   3       42.94       31.70     14.94 o 
 -11   4   3        0.04      -13.72     11.82 o 
 -10   4   3       66.48       33.02     12.47 o 
  -9   4   3        4.30        8.38     10.24 o 
  -8   4   3        0.79        6.26      8.35 o 
  -7   4   3       98.98      115.38     16.63 o 
  -6   4   3       98.30      105.94      9.18 o 
  -5   4   3       11.98        6.37      5.42 o 
  -4   4   3        2.20        7.83      4.18 o 
  -3   4   3       25.13       36.64      5.95 o 
  -2   4   3       24.96       13.23      5.51 o 
  -1   4   3      376.68      387.66     14.46 o 
   0   4   3      268.40      289.10     12.28 o 
   1   4   3      275.49      284.91     11.91 o 
   2   4   3      725.05      734.37     14.53 o 
   3   4   3      456.86      464.96     15.10 o 
   4   4   3      186.23      181.55     13.71 o 
   5   4   3       15.48       14.42      8.97 o 
   6   4   3       61.43       85.35     15.68 o 
   7   4   3        3.81       -5.22      8.61 o 
   8   4   3       33.65       41.48     14.11 o 
   9   4   3        0.02        3.92     10.48 o 
  10   4   3        0.79        1.33     10.63 o 
  11   4   3       86.81       65.89     16.12 o 
 -13   5   3       14.16        2.84     14.14 o 
 -12   5   3       74.57      106.87     20.99 o 
 -11   5   3      170.83      144.67     22.42 o 
 -10   5   3       45.67       43.06     12.62 o 
  -9   5   3        0.27        0.18     10.67 o 
  -8   5   3       11.31        9.63      9.88 o 
  -7   5   3      208.18      231.96     12.82 o 
  -6   5   3      201.83      201.76     11.68 o 
  -5   5   3       54.15       57.98      6.59 o 
  -4   5   3       14.59       24.38      5.44 o 
  -3   5   3     1348.59     1358.15     23.93 o 
  -2   5   3     1298.35     1274.70     22.49 o 
  -1   5   3        3.70        2.53      6.18 o 
   0   5   3      306.60      303.98     13.91 o 
   1   5   3     2097.27     2143.70     33.21 o 
   2   5   3     1108.14     1205.76     20.44 o 
   3   5   3       22.36       32.14      6.39 o 
   4   5   3     1220.02     1151.83     32.76 o 
   5   5   3      218.53      222.36     21.13 o 
   6   5   3       46.62       33.36     10.46 o 
   7   5   3       12.64       16.96     10.31 o 
   8   5   3      182.78      185.11     15.71 o 
   9   5   3       27.28       20.97     11.07 o 
  10   5   3       37.87       31.95     13.77 o 
  11   5   3       63.20       58.37     16.16 o 
 -13   6   3        5.89       -5.57     15.07 o 
 -12   6   3       24.53       21.24     16.65 o 
 -11   6   3       48.04       35.18     13.83 o 
 -10   6   3       57.79       52.86     14.78 o 
  -9   6   3       84.61       83.49     13.99 o 
  -8   6   3       19.83       11.25     10.18 o 
  -7   6   3      192.69      184.29     14.07 o 
  -6   6   3       70.43       65.10      8.12 o 
  -5   6   3      170.04      178.55      9.48 o 
  -4   6   3      116.11      120.25      7.72 o 
  -3   6   3      540.33      582.00     14.95 o 
  -2   6   3      861.10      948.72     17.52 o 
  -1   6   3      964.67     1001.07     29.27 o 
   0   6   3     1378.40     1539.94     31.81 o 
   1   6   3      325.26      345.92     12.06 o 
   2   6   3      842.86      902.65     17.96 o 
   3   6   3       57.50       49.76      7.47 o 
   4   6   3       38.42       36.58     11.20 o 
   5   6   3        1.80        0.06      8.87 o 
   6   6   3       28.72       42.79     11.05 o 
   7   6   3        3.10       20.34     11.80 o 
   8   6   3        2.63       -6.45      9.32 o 
   9   6   3      189.92      157.16     16.15 o 
  10   6   3        0.03       -7.00     12.11 o 
  11   6   3       30.03       37.06     15.70 o 
 -12   7   3       25.74       33.19     15.94 o 
 -11   7   3        8.02       12.15     13.64 o 
 -10   7   3       21.45       27.26     12.79 o 
  -9   7   3       30.83       23.33     11.10 o 
  -8   7   3      227.59      198.45     17.18 o 
  -7   7   3      290.84      293.52     16.54 o 
  -6   7   3       92.89       93.54     10.12 o 
  -5   7   3      254.60      243.82      9.91 o 
  -4   7   3      253.59      271.96     11.31 o 
  -3   7   3       18.52       15.46      5.85 o 
  -2   7   3      592.08      613.03     13.75 o 
  -1   7   3      524.76      588.39     15.14 o 
   0   7   3     1855.62     1959.81     34.27 o 
   1   7   3        3.22       -3.92      3.98 o 
   2   7   3      116.81      137.53      7.49 o 
   3   7   3      809.28      794.34     19.43 o 
   4   7   3      646.79      647.67     19.26 o 
   5   7   3      244.26      250.69     29.40 o 
   6   7   3      728.22      681.23     25.31 o 
   7   7   3       27.90       37.21     12.89 o 
   8   7   3      808.00      818.49     34.38 o 
   9   7   3        2.10        8.44     10.56 o 
  10   7   3        7.94        3.89     15.34 o 
  11   7   3       23.80       14.31     17.26 o 
 -12   8   3       17.77       -0.21     13.96 o 
 -11   8   3      108.90       99.47     17.99 o 
 -10   8   3        2.53        4.95     11.86 o 
  -9   8   3        0.03       18.14     11.13 o 
  -8   8   3       37.26       27.94     11.66 o 
  -7   8   3        0.98        1.65      8.19 o 
  -6   8   3        2.54       -5.77      5.95 o 
  -5   8   3      317.95      313.98     12.42 o 
  -4   8   3       11.67       15.40      5.40 o 
  -3   8   3      168.85      201.94      9.61 o 
  -2   8   3      154.88      197.48      9.36 o 
  -1   8   3      401.66      411.94     13.12 o 
   0   8   3      299.65      332.01     11.80 o 
   1   8   3      683.86      707.51     15.66 o 
   2   8   3      305.35      306.75     10.55 o 
   3   8   3       52.87       45.38      7.49 o 
   4   8   3       15.38        9.16      6.88 o 
   5   8   3       11.39       -0.90     11.88 o 
   6   8   3        5.88       17.22     10.73 o 
   7   8   3      258.63      268.73     21.09 o 
   8   8   3        6.57       11.99     11.32 o 
   9   8   3      190.56      211.58     17.52 o 
  10   8   3        0.76       15.50     13.30 o 
  11   8   3       53.74       44.84     18.12 o 
 -12   9   3        2.08        1.70     13.88 o 
 -11   9   3        2.26        8.22     12.84 o 
 -10   9   3       43.02       49.70     14.25 o 
  -9   9   3      137.91      162.17     17.43 o 
  -8   9   3      106.71      109.17     14.54 o 
  -7   9   3      428.31      444.64     20.23 o 
  -6   9   3       87.17       76.38     10.15 o 
  -5   9   3       55.28      103.63     17.74 o 
  -4   9   3      354.94      347.08     17.66 o 
  -3   9   3       34.25       35.36      7.24 o 
  -2   9   3      284.67      281.27     10.89 o 
  -1   9   3       78.39       83.48      6.68 o 
   0   9   3     1834.35     1878.78     29.03 o 
   1   9   3      376.41      396.30     12.70 o 
   2   9   3        3.36        4.23      4.36 o 
   3   9   3      428.73      446.21     15.52 o 
   4   9   3      691.36      702.59     20.93 o 
   5   9   3       25.31       32.73     10.85 o 
   6   9   3      405.78      388.31     31.27 o 
   7   9   3      213.84      239.63     20.17 o 
   8   9   3      257.59      258.71     22.97 o 
   9   9   3       16.35       28.90     13.03 o 
  10   9   3        9.79       16.23     12.81 o 
 -12  10   3        0.79       -6.99     13.81 o 
 -11  10   3        1.41       -1.54     12.62 o 
 -10  10   3       86.60       63.50     14.50 o 
  -9  10   3      118.41       98.53     16.14 o 
  -8  10   3        1.36        4.51     10.53 o 
  -7  10   3       23.78       20.25     12.99 o 
  -6  10   3       35.56       24.56      8.81 o 
  -5  10   3        2.49       -0.54      6.97 o 
  -4  10   3        0.44       -7.03      6.60 o 
  -3  10   3      128.81      150.87      8.77 o 
  -2  10   3        3.81       -7.82      5.22 o 
  -1  10   3     1910.21     1951.40     30.93 o 
   0  10   3      107.63      115.00      7.88 o 
   1  10   3       70.29       75.96      7.63 o 
   2  10   3       68.45       65.28      8.60 o 
   3  10   3       58.57       59.56      9.58 o 
   4  10   3      201.09      207.34     13.07 o 
   5  10   3        1.54      -13.95      9.30 o 
   6  10   3       54.51       36.75     12.18 o 
   7  10   3        0.07      -15.32     10.44 o 
   8  10   3       95.79       87.88     19.90 o 
   9  10   3      187.22      266.65     40.28 o 
  10  10   3        1.32       16.16     16.18 o 
 -12  11   3        0.46       37.95     16.03 o 
 -11  11   3        0.83        0.95     13.39 o 
 -10  11   3       10.65        0.40     12.60 o 
  -9  11   3        0.82       -1.49     11.34 o 
  -8  11   3        3.63        9.35     10.30 o 
  -7  11   3        0.43      -10.28      9.75 o 
  -6  11   3        6.67        2.21      9.60 o 
  -5  11   3      555.50      626.49     20.81 o 
  -4  11   3      348.29      393.81     19.16 o 
  -3  11   3      101.43       97.45     11.60 o 
  -2  11   3       40.85       42.37      6.61 o 
  -1  11   3       20.52       16.35      6.01 o 
   0  11   3      132.72      142.65      9.14 o 
   1  11   3       79.24       78.41      7.61 o 
   2  11   3       18.30       13.25      5.74 o 
   3  11   3        5.10      -10.01      6.67 o 
   4  11   3        4.01       15.88      7.54 o 
   5  11   3       18.37        9.87     10.08 o 
   6  11   3       16.75       26.95     11.66 o 
   7  11   3       82.47       45.09     13.45 o 
   8  11   3        3.28      -19.11     12.74 o 
   9  11   3       33.62       11.74     16.44 o 
  10  11   3        4.41       18.50     17.68 o 
 -12  12   3       16.84       26.53     21.39 o 
 -11  12   3       35.81       38.15     15.08 o 
 -10  12   3       21.22       17.12     13.03 o 
  -9  12   3        0.22        0.31     11.74 o 
  -8  12   3       18.48       24.84     15.40 o 
  -7  12   3        0.50      -14.24      9.49 o 
  -6  12   3        4.09      -11.94      8.65 o 
  -5  12   3        9.91       19.45     22.50 o 
  -4  12   3       28.34       13.05      8.71 o 
  -3  12   3       85.73       83.80      7.95 o 
  -2  12   3       44.43       47.68      8.28 o 
  -1  12   3      268.45      289.06     11.78 o 
   0  12   3      854.70      857.15     18.30 o 
   1  12   3       34.04       32.75      6.40 o 
   2  12   3      113.02      144.08     11.41 o 
   3  12   3      286.74      299.42     14.95 o 
   4  12   3      301.38      292.50     15.46 o 
   5  12   3      247.27      261.81     19.31 o 
   6  12   3      168.28      160.80     17.54 o 
   7  12   3       12.75       -1.00     11.53 o 
   8  12   3        9.49        8.25     14.93 o 
   9  12   3        0.01        9.20     16.10 o 
  10  12   3        0.64        3.46     17.93 o 
 -12  13   3       30.52       18.35     16.22 o 
 -11  13   3        0.99      -11.26     12.91 o 
 -10  13   3      106.32      170.08     34.63 o 
  -9  13   3       32.67       10.33     17.96 o 
  -8  13   3       23.55       27.41     17.00 o 
  -7  13   3       30.45       29.97     13.72 o 
  -6  13   3       77.57       46.63     13.69 o 
  -5  13   3      230.04      243.39     20.81 o 
  -4  13   3      386.31      354.98     22.63 o 
  -3  13   3      240.88      197.01     13.99 o 
  -2  13   3      466.03      459.86     16.21 o 
  -1  13   3     2039.50     2119.53     57.58 o 
   0  13   3      774.13      800.85     18.83 o 
   1  13   3      218.25      230.66     15.34 o 
   2  13   3      279.66      255.36     11.69 o 
   3  13   3      106.78      107.11     14.90 o 
   4  13   3      333.22      353.78     16.84 o 
   5  13   3       66.39       50.11     13.02 o 
   6  13   3      392.88      423.75     24.14 o 
   7  13   3       10.64       25.38     13.40 o 
   8  13   3       27.05       34.68     17.48 o 
   9  13   3       85.87      121.40     22.35 o 
  10  13   3        0.09       -4.72     17.43 o 
 -12  14   3        5.51        7.79     18.12 o 
 -11  14   3        0.88      -10.14     15.92 o 
 -10  14   3       30.67       10.21     15.98 o 
  -9  14   3       54.21       25.01     15.41 o 
  -8  14   3      104.52       80.21     19.94 o 
  -7  14   3       93.67       88.62     16.44 o 
  -6  14   3      123.36      140.87     18.44 o 
  -5  14   3       30.90       19.35     12.09 o 
  -4  14   3       97.83      116.59     16.05 o 
  -3  14   3        1.31       -8.28      7.70 o 
  -2  14   3      206.90      213.25     12.75 o 
  -1  14   3      554.67      500.92     17.72 o 
   0  14   3       11.98       24.02      7.67 o 
   1  14   3      172.67      177.56     15.15 o 
   2  14   3      102.68      111.92      9.18 o 
   3  14   3      197.63      233.36     21.57 o 
   4  14   3       31.42       44.61      9.60 o 
   5  14   3        1.91        5.27     11.01 o 
   6  14   3       24.16       14.82     12.51 o 
   7  14   3       33.29       21.14     13.03 o 
   8  14   3        4.87        0.19     15.11 o 
   9  14   3        3.18      -23.05     15.36 o 
  10  14   3       32.88       28.61     20.55 o 
 -11  15   3       20.99        8.68     24.75 o 
 -10  15   3      113.51      148.33     22.48 o 
  -9  15   3      116.23      104.22     19.52 o 
  -8  15   3       80.88       55.33     16.01 o 
  -7  15   3       18.19       27.72     16.16 o 
  -6  15   3      188.90      183.65     20.54 o 
  -5  15   3      190.97      197.50     20.08 o 
  -4  15   3       14.69       37.81     24.10 o 
  -3  15   3        8.62        1.86      8.98 o 
  -2  15   3      918.58      849.70     22.85 o 
  -1  15   3       47.11       63.49      9.40 o 
   0  15   3      583.01      587.32     19.13 o 
   1  15   3      202.75      203.38     11.67 o 
   2  15   3      216.90      226.63     11.66 o 
   3  15   3        7.84       27.24      9.41 o 
   4  15   3      810.41      823.49     27.16 o 
   5  15   3        4.65       10.67      8.82 o 
   6  15   3       58.30       66.12     13.97 o 
   7  15   3        2.27       -6.75     12.10 o 
   8  15   3        0.39        0.03     19.99 o 
   9  15   3       14.12       17.83     22.37 o 
  10  15   3      119.41      131.91     31.46 o 
 -11  16   3        0.53       -4.37     17.35 o 
 -10  16   3        9.38      -22.49     14.99 o 
  -9  16   3       32.80       39.73     16.64 o 
  -8  16   3       21.89       25.52     15.30 o 
  -7  16   3        2.33       -5.95     12.66 o 
  -6  16   3        2.59       -7.42     20.60 o 
  -5  16   3       56.07       63.31     24.68 o 
  -4  16   3       19.74       15.19     17.00 o 
  -3  16   3       69.49       37.33     11.38 o 
  -2  16   3       35.38       28.27     11.59 o 
  -1  16   3      224.86      225.39     17.34 o 
   0  16   3       34.38       26.31      8.78 o 
   1  16   3      527.39      488.56     19.54 o 
   2  16   3        0.66       -4.71      6.13 o 
   3  16   3      593.98      580.66     39.35 o 
   4  16   3        0.24        7.89      8.57 o 
   5  16   3        0.10       -4.02      9.18 o 
   6  16   3        0.18       -6.54     12.03 o 
   7  16   3       90.44       84.42     20.26 o 
   8  16   3        7.06        3.49     22.66 o 
   9  16   3        4.76       11.16     18.29 o 
 -11  17   3        0.64       13.03     17.57 o 
 -10  17   3        8.46       10.27     16.52 o 
  -9  17   3        0.39      -20.41     13.95 o 
  -8  17   3       36.84       18.17     14.96 o 
  -7  17   3        7.39        7.69     13.97 o 
  -6  17   3      126.95      123.15     18.75 o 
  -5  17   3      275.23      319.34     26.58 o 
  -4  17   3      168.73      198.57     35.40 o 
  -3  17   3       52.51       37.55     15.73 o 
  -2  17   3      617.69      659.19     22.08 o 
  -1  17   3        7.27        9.39      8.78 o 
   0  17   3      118.60      111.89     15.43 o 
   1  17   3       35.23       34.49     10.33 o 
   2  17   3      103.83      124.63     14.42 o 
   3  17   3      377.05      347.27     28.49 o 
   4  17   3      293.29      263.70     16.45 o 
   5  17   3       20.44       29.04     10.50 o 
   6  17   3        3.08        7.02     13.51 o 
   7  17   3        0.08        8.85     14.01 o 
   8  17   3        9.69        9.53     14.70 o 
   9  17   3      112.90      109.96     23.76 o 
 -11  18   3        1.90       -2.03     17.65 o 
 -10  18   3       75.30       82.88     34.50 o 
  -9  18   3       48.55       31.44     16.12 o 
  -8  18   3       54.37       62.57     17.18 o 
  -7  18   3       21.32        5.89     13.97 o 
  -6  18   3        3.88      -10.75     12.66 o 
  -5  18   3       28.03       12.84     12.54 o 
  -4  18   3       61.21       66.46     14.70 o 
  -3  18   3       16.65       23.18     12.29 o 
  -2  18   3      376.71      391.19     20.79 o 
  -1  18   3      266.43      277.20     18.05 o 
   0  18   3       20.51        9.11      9.26 o 
   1  18   3        0.33       -1.47      7.58 o 
   2  18   3       11.34       14.35      8.99 o 
   3  18   3        0.08      -14.87      9.91 o 
   4  18   3       14.95       13.12      8.34 o 
   5  18   3       12.10       -9.48      9.31 o 
   6  18   3       18.68       17.47     13.10 o 
   7  18   3        5.85       -6.75     15.41 o 
   8  18   3       17.53       12.79     15.71 o 
   9  18   3        1.75       -5.45     25.27 o 
 -10  19   3       43.26       55.15     20.34 o 
  -9  19   3        9.84       10.71     15.88 o 
  -8  19   3       11.47        8.45     15.11 o 
  -7  19   3        6.35        8.89     13.78 o 
  -6  19   3        0.57      -22.00     14.66 o 
  -5  19   3        0.56       -3.92     10.97 o 
  -4  19   3       17.14       -4.13     16.00 o 
  -3  19   3       98.29       79.35     15.45 o 
  -2  19   3      150.46      155.72     16.02 o 
  -1  19   3       89.76       73.16     14.10 o 
   0  19   3      611.18      635.10     22.44 o 
   1  19   3       84.62      112.83     16.70 o 
   2  19   3       20.59       14.40     17.83 o 
   3  19   3      114.52      149.82     16.81 o 
   4  19   3      247.43      219.74     16.05 o 
   5  19   3      103.45       81.19     13.04 o 
   6  19   3       15.59        1.33     13.28 o 
   7  19   3       42.79       54.08     16.73 o 
   8  19   3       60.72       65.08     18.91 o 
   9  19   3       17.16       16.65     20.18 o 
 -10  20   3       12.52       -9.10     17.54 o 
  -9  20   3       66.93       36.63     17.23 o 
  -8  20   3       35.14       17.49     17.67 o 
  -7  20   3        0.29        2.41     15.44 o 
  -6  20   3        3.60       16.87     14.87 o 
  -5  20   3       30.11       28.37     14.05 o 
  -4  20   3      118.90      115.00     22.07 o 
  -3  20   3       32.19       26.15     12.95 o 
  -2  20   3       95.33      101.47     14.43 o 
  -1  20   3      152.97      160.92     14.53 o 
   0  20   3       47.10       46.67     10.73 o 
   1  20   3       17.83       25.80     12.13 o 
   2  20   3       18.39       23.31     10.76 o 
   3  20   3        4.04       14.03     11.98 o 
   4  20   3       17.01        6.20     10.00 o 
   5  20   3       31.17       30.16     12.22 o 
   6  20   3       20.11       22.96     14.82 o 
   7  20   3        8.91        4.12     17.63 o 
   8  20   3        1.17       -2.30     18.50 o 
 -10  21   3       72.48       48.66     19.30 o 
  -9  21   3        0.08        9.66     17.18 o 
  -8  21   3       33.50       36.84     17.67 o 
  -7  21   3        8.67       28.48     28.55 o 
  -6  21   3       11.36       12.70     15.28 o 
  -5  21   3       61.09       43.47     15.59 o 
  -4  21   3       91.60       64.90     15.91 o 
  -3  21   3        0.26       -3.71     15.11 o 
  -2  21   3       56.67       49.74     21.44 o 
  -1  21   3      101.97      109.85     16.67 o 
   0  21   3     1176.32     1153.06     30.75 o 
   1  21   3        1.92        1.51     11.61 o 
   2  21   3       65.42       56.74     14.70 o 
   3  21   3       14.21       37.58     13.33 o 
   4  21   3       60.35       29.32     15.59 o 
   5  21   3       15.28       22.70     11.47 o 
   6  21   3       74.08       66.06     16.73 o 
   7  21   3        2.90       -6.36     15.66 o 
   8  21   3       26.44       10.31     20.06 o 
  -9  22   3        9.27       14.39     17.25 o 
  -8  22   3        1.65      -15.89     14.61 o 
  -7  22   3        9.59       24.54     15.81 o 
  -6  22   3       85.84       77.91     18.04 o 
  -5  22   3       22.23       44.13     18.17 o 
  -4  22   3       37.19       38.15     16.62 o 
  -3  22   3        8.89       -1.63     12.43 o 
  -2  22   3      195.68      184.25     17.52 o 
  -1  22   3        0.21       -0.50      9.96 o 
   0  22   3        2.26        5.09      9.90 o 
   1  22   3      824.52      772.82     26.47 o 
   2  22   3        2.27        5.31     12.85 o 
   3  22   3       31.44       21.00     13.94 o 
   4  22   3       34.51       23.39     14.36 o 
   5  22   3        0.29        0.12     13.80 o 
   6  22   3       16.99        7.17     14.82 o 
   7  22   3        1.50      -14.79     17.73 o 
   8  22   3        5.22        6.92     18.90 o 
  -9  23   3        5.64       11.04     17.46 o 
  -8  23   3        0.62       -5.75     15.02 o 
  -7  23   3       22.64       17.80     16.30 o 
  -6  23   3      173.68      196.12     23.39 o 
  -5  23   3      105.60       60.47     37.42 o 
  -4  23   3      155.31      155.76     20.37 o 
  -3  23   3        8.32        9.31     21.49 o 
  -2  23   3       25.39       48.44     14.21 o 
  -1  23   3      402.20      443.09     23.91 o 
   0  23   3       27.81       35.29     11.95 o 
   1  23   3        3.79        3.26     14.24 o 
   2  23   3       26.03       -5.14     13.73 o 
   3  23   3       78.17       59.47     13.62 o 
   4  23   3        6.73      -17.94     14.32 o 
   5  23   3        3.85       13.92     16.04 o 
   6  23   3        9.08       13.19     28.20 o 
   7  23   3       13.12       10.45     19.06 o 
  -9  24   3        2.52       -7.93     16.85 o 
  -8  24   3        3.70        1.03     15.72 o 
  -7  24   3       15.54       22.52     16.88 o 
  -6  24   3       45.66       34.43     18.70 o 
  -5  24   3       33.89       58.53     17.73 o 
  -4  24   3       46.68       36.61     15.26 o 
  -3  24   3        0.46       -6.72     12.35 o 
  -2  24   3        1.73       -4.16     12.35 o 
  -1  24   3        0.01        3.67     14.75 o 
   0  24   3        2.67       -3.21     10.09 o 
   1  24   3        2.65      -10.95     10.13 o 
   2  24   3        2.12       -9.58     18.67 o 
   3  24   3       35.65       31.05     13.13 o 
   4  24   3        0.09        2.82     14.67 o 
   5  24   3        3.53       18.91     23.96 o 
   6  24   3       14.87       42.95     77.09 o 
   7  24   3        1.94        6.97     30.52 o 
  -8  25   3        0.89       19.55     17.33 o 
  -7  25   3       84.20       68.03     19.69 o 
  -6  25   3       19.20       -0.96     15.14 o 
  -5  25   3       92.45       96.10     19.63 o 
  -4  25   3       79.11       69.85     17.61 o 
  -3  25   3        3.21      -11.79     15.43 o 
  -2  25   3        0.87        8.54     13.15 o 
  -1  25   3       61.23       48.66     13.50 o 
   0  25   3        2.26       20.01     12.40 o 
   1  25   3        6.88       10.14     11.39 o 
   2  25   3        6.93      -11.96     13.64 o 
   3  25   3        3.43        3.95     13.30 o 
   4  25   3       91.66      106.78     16.94 o 
   5  25   3       44.29       38.89     20.74 o 
   6  25   3       11.48       25.15     32.46 o 
  -8  26   3        1.13       -7.78     17.31 o 
  -7  26   3       47.53        9.82     17.55 o 
  -6  26   3       25.72       19.03     16.93 o 
  -5  26   3      109.71      106.07     20.64 o 
  -4  26   3       31.75       18.21     22.21 o 
  -3  26   3       19.79       15.18     14.64 o 
  -2  26   3        8.80       12.60     17.98 o 
  -1  26   3        4.13       -5.23     12.16 o 
   0  26   3      113.04      117.16     17.40 o 
   1  26   3      292.92      290.48     20.66 o 
   2  26   3       35.22       53.60     18.72 o 
   3  26   3       89.93      110.43     17.24 o 
   4  26   3       27.48       46.94     16.05 o 
   5  26   3       27.50       16.79     18.65 o 
   6  26   3        6.88        4.44     32.52 o 
  -7  27   3        6.08       16.43     17.15 o 
  -6  27   3        7.14       33.53     18.41 o 
  -5  27   3       11.30       11.98     16.06 o 
  -4  27   3        0.75       12.02     14.85 o 
  -3  27   3        2.16      -18.91     13.93 o 
  -2  27   3      104.09      126.53     19.70 o 
  -1  27   3        2.79       13.74     14.73 o 
   0  27   3       52.25       45.42     19.49 o 
   1  27   3       16.67       25.75     12.85 o 
   2  27   3       55.15       74.11     18.21 o 
   3  27   3       17.56        0.82     13.02 o 
   4  27   3        2.36      -15.28     17.59 o 
   5  27   3       12.55       28.27     20.31 o 
  -6  28   3        2.69      -14.41     16.07 o 
  -5  28   3        1.02      -11.00     18.06 o 
  -4  28   3       33.14       15.71     16.08 o 
  -3  28   3       10.74        2.35     14.59 o 
  -2  28   3       94.78       81.37     18.67 o 
  -1  28   3        1.46        9.69     13.58 o 
   0  28   3       89.64       68.54     25.11 o 
   1  28   3       38.87       37.03     17.22 o 
   2  28   3       17.00        0.48     15.67 o 
   3  28   3       34.07       25.20     21.44 o 
   4  28   3       34.63       57.86     18.58 o 
   5  28   3        0.42        8.26     30.91 o 
  -6  29   3        0.14       -8.81     17.39 o 
  -5  29   3        2.53       -7.09     25.95 o 
  -4  29   3       20.58       33.80     26.45 o 
  -3  29   3        5.80        0.35     14.08 o 
  -2  29   3       70.63       59.38     17.79 o 
  -1  29   3        2.54        1.03     16.78 o 
   0  29   3       12.78       29.89     14.73 o 
   1  29   3       78.98       83.92     20.96 o 
   2  29   3        1.07      -23.06     15.37 o 
   3  29   3       16.76       28.21     20.00 o 
   4  29   3       27.38        5.01     21.09 o 
  -5  30   3        7.89       15.39     20.13 o 
  -4  30   3       21.81       21.57     16.99 o 
  -3  30   3        0.00        6.49     15.61 o 
  -2  30   3       35.06       36.63     21.34 o 
  -1  30   3        1.87       22.14     16.71 o 
   0  30   3        1.81       24.23     14.98 o 
   1  30   3        4.03      -18.92     12.69 o 
   2  30   3       29.13       37.90     20.40 o 
   3  30   3       30.76       20.69     19.43 o 
  -4  31   3        0.38        9.27     17.01 o 
  -3  31   3        0.10        2.96     16.84 o 
  -2  31   3        0.46       11.19     22.23 o 
  -1  31   3        0.18       24.19     46.56 o 
   0  31   3        0.06        4.93     22.89 o 
   1  31   3       26.51       41.42     19.54 o 
   2  31   3        6.12      -11.79     20.60 o 
  -2  32   3       48.06       46.39     18.97 o 
  -1  32   3       15.31        8.36     17.65 o 
   0  32   3       10.68       -2.31     15.31 o 
 -12   0   4        0.04       19.47     31.09 o 
 -11   0   4        4.37      -32.03     21.35 o 
 -10   0   4       72.30       51.81     27.32 o 
  -9   0   4      210.58      196.00     25.81 o 
  -8   0   4       56.81       37.55     17.05 o 
  -7   0   4        6.06        1.73     14.44 o 
  -6   0   4      215.78      192.85     23.78 o 
  -5   0   4     1245.13     1278.46     47.17 o 
  -4   0   4        6.35       20.31     11.18 o 
  -3   0   4       57.62       72.14     12.89 o 
  -2   0   4      186.45      214.63     15.24 o 
  -1   0   4      315.78      293.82     15.27 o 
   0   0   4      239.72      236.21     19.04 o 
   1   0   4       74.82       81.43      9.37 o 
   2   0   4      412.37      401.63     41.14 o 
   3   0   4      477.22      429.26     43.02 o 
   4   0   4     2293.96     2244.61    127.49 o 
   5   0   4       73.74       35.01     13.86 o 
   6   0   4       47.97       83.29     17.59 o 
   7   0   4      325.22      322.31     28.16 o 
   8   0   4        2.61       14.03     14.79 o 
   9   0   4        3.86        0.91     17.31 o 
  10   0   4       16.14       -8.46     16.89 o 
 -12   1   4        9.22       11.22     15.75 o 
 -11   1   4       15.12       -8.20     12.98 o 
 -10   1   4       45.20       38.78     16.13 o 
  -9   1   4        5.47      -10.16     11.76 o 
  -8   1   4       46.22       41.29     12.35 o 
  -7   1   4        0.02      -14.93      9.95 o 
  -6   1   4        0.02        7.69     10.29 o 
  -5   1   4      377.64      337.93     15.01 o 
  -4   1   4        9.46       19.72     11.78 o 
  -3   1   4      231.36      253.47     12.13 o 
  -2   1   4      685.20      759.50     22.25 o 
  -1   1   4      231.63      233.09     10.04 o 
   0   1   4       82.29      108.28      7.59 o 
   1   1   4      282.63      293.30     13.66 o 
   2   1   4       68.98       61.41     15.87 o 
   3   1   4       19.81       44.45     16.19 o 
   4   1   4      696.47      672.24     28.59 o 
   5   1   4        5.84       -9.60      8.73 o 
   6   1   4       17.14       -1.63      9.71 o 
   7   1   4      166.40      144.93     20.01 o 
   8   1   4      314.41      309.33     22.59 o 
   9   1   4       31.33       27.87     12.03 o 
  10   1   4        7.55       16.01     13.20 o 
 -12   2   4       25.93       28.78     25.95 o 
 -11   2   4        0.23      -11.10     12.01 o 
 -10   2   4        9.27        5.96     11.72 o 
  -9   2   4       40.66       15.99     12.92 o 
  -8   2   4       32.40       18.65     13.30 o 
  -7   2   4      133.98      172.69     16.91 o 
  -6   2   4      186.12      181.26     14.40 o 
  -5   2   4        1.27       -2.79      6.53 o 
  -4   2   4        0.85       -7.51      6.05 o 
  -3   2   4      627.17      610.22     19.99 o 
  -2   2   4       54.57       74.41     10.49 o 
  -1   2   4       65.47      115.19     10.44 o 
   0   2   4      929.48      972.97     18.68 o 
   1   2   4      776.22      823.04     21.66 o 
   2   2   4        0.19       -2.38     11.76 o 
   3   2   4      466.20      459.76     26.88 o 
   4   2   4      306.89      319.66     23.56 o 
   5   2   4       57.01       49.16     11.68 o 
   6   2   4        8.40        0.90      9.88 o 
   7   2   4       24.51        8.39     10.25 o 
   8   2   4       59.60       52.63     12.51 o 
   9   2   4        0.24       -7.49     11.01 o 
  10   2   4       43.78       33.45     13.36 o 
 -12   3   4        0.11      -13.18     15.02 o 
 -11   3   4       24.28        6.66     12.96 o 
 -10   3   4        4.35        2.07     12.18 o 
  -9   3   4       37.61       33.27     12.28 o 
  -8   3   4       23.58       22.94     10.98 o 
  -7   3   4       86.66       90.88     14.01 o 
  -6   3   4       13.67       22.52      8.52 o 
  -5   3   4        0.18       -4.63      6.67 o 
  -4   3   4        9.61       18.57      6.84 o 
  -3   3   4      196.11      193.52     10.78 o 
  -2   3   4      243.35      255.14     20.53 o 
  -1   3   4       60.66       60.79      8.09 o 
   0   3   4      139.34      144.53     11.29 o 
   1   3   4       86.62       82.97      9.56 o 
   2   3   4        5.13       -1.60     14.22 o 
   3   3   4      601.06      597.07     25.96 o 
   4   3   4      332.20      301.28     44.16 o 
   5   3   4      663.47      584.68     38.21 o 
   6   3   4      114.11      122.15     21.82 o 
   7   3   4        3.23       -0.28     10.58 o 
   8   3   4        0.06       -2.22      9.99 o 
   9   3   4        1.73        2.70     11.58 o 
  10   3   4        1.00        3.99     12.05 o 
 -12   4   4       17.71       10.25     14.36 o 
 -11   4   4       31.12       26.86     14.51 o 
 -10   4   4        1.60        4.02     11.82 o 
  -9   4   4       50.18       48.64     13.14 o 
  -8   4   4        1.51        0.82     10.75 o 
  -7   4   4      672.74      694.10     30.73 o 
  -6   4   4      124.65      142.84     12.61 o 
  -5   4   4      269.94      310.52     13.57 o 
  -4   4   4       76.71       80.53     11.53 o 
  -3   4   4       57.15       52.77      7.24 o 
  -2   4   4       22.41        8.92      6.40 o 
  -1   4   4       14.30       17.00      6.56 o 
   0   4   4      220.91      226.47     11.96 o 
   1   4   4       18.81       19.47      7.95 o 
   2   4   4       23.40        8.07     16.93 o 
   3   4   4      334.61      357.38     21.32 o 
   4   4   4       27.17        7.94     11.47 o 
   5   4   4      518.13      496.38     26.20 o 
   6   4   4        0.64       -4.16     11.18 o 
   7   4   4       72.59       87.50     16.48 o 
   8   4   4        7.20       15.14     10.81 o 
   9   4   4       55.03       49.07     13.81 o 
  10   4   4        1.05        8.39     12.60 o 
 -12   5   4       14.76        6.88     15.40 o 
 -11   5   4        1.63        7.80     15.27 o 
 -10   5   4       63.36       51.40     17.00 o 
  -9   5   4        2.47        2.13     11.00 o 
  -8   5   4      128.06      127.95     15.91 o 
  -7   5   4       42.91       94.61     14.66 o 
  -6   5   4       15.86       11.48      8.14 o 
  -5   5   4       11.90       11.94      7.18 o 
  -4   5   4      585.42      596.45     19.86 o 
  -3   5   4       10.78       16.41      6.32 o 
  -2   5   4       62.57       71.87      9.08 o 
  -1   5   4        1.64       -1.27      5.62 o 
   0   5   4       23.00       18.27      6.71 o 
   1   5   4       33.47       39.47      9.10 o 
   2   5   4        9.59        2.31     18.61 o 
   3   5   4        1.11        9.51     12.33 o 
   4   5   4        1.49       -4.72     10.56 o 
   5   5   4      361.86      356.22     23.61 o 
   6   5   4        3.15        4.12     10.77 o 
   7   5   4       97.00       90.98     16.37 o 
   8   5   4       40.41       41.88     12.17 o 
   9   5   4       12.13       -6.34     11.52 o 
  10   5   4        0.77        2.83     12.80 o 
 -12   6   4        4.30        6.89     14.89 o 
 -11   6   4       68.41       47.64     16.91 o 
 -10   6   4       14.61       -2.99     12.05 o 
  -9   6   4      138.51      116.23     17.03 o 
  -8   6   4       34.51       38.88     13.15 o 
  -7   6   4       12.40       15.81     11.23 o 
  -6   6   4       32.34       39.03      9.28 o 
  -5   6   4     1033.39     1010.79     30.62 o 
  -4   6   4       40.90       44.81      7.25 o 
  -3   6   4       81.71       87.79     10.54 o 
  -2   6   4      776.51      790.02     18.78 o 
  -1   6   4      274.68      303.27     19.45 o 
   0   6   4      133.00      142.61     10.33 o 
   1   6   4       43.59       54.39     10.92 o 
   2   6   4       91.24       89.29      9.21 o 
   3   6   4      500.99      554.42     25.80 o 
   4   6   4      474.75      453.35     24.46 o 
   5   6   4      591.03      576.72     28.59 o 
   6   6   4        4.23       -0.94     13.28 o 
   7   6   4       27.17        2.71     14.43 o 
   8   6   4        4.47       27.25     14.40 o 
   9   6   4        7.24       21.56     12.15 o 
  10   6   4       12.93       18.34     13.36 o 
 -12   7   4       29.64       22.01     15.51 o 
 -11   7   4        4.24        0.45     13.64 o 
 -10   7   4       64.04       62.06     15.86 o 
  -9   7   4       16.65      -15.04     10.02 o 
  -8   7   4       20.00       28.24     12.06 o 
  -7   7   4      126.20       78.56     17.71 o 
  -6   7   4      205.15      224.86     23.57 o 
  -5   7   4      273.85      267.40     15.09 o 
  -4   7   4        0.01        2.05      6.07 o 
  -3   7   4        0.97        9.84      5.51 o 
  -2   7   4      297.36      289.88     12.35 o 
  -1   7   4       45.80       32.43      8.02 o 
   0   7   4      205.13      247.09     13.53 o 
   1   7   4       65.16       83.54     11.21 o 
   2   7   4      180.79      206.02     13.20 o 
   3   7   4       20.40       38.17     11.80 o 
   4   7   4        2.82       -1.62     10.38 o 
   5   7   4       76.44       91.13     15.43 o 
   6   7   4       86.33      110.12     16.73 o 
   7   7   4        0.23       -9.38     14.42 o 
   8   7   4       40.15       32.02     14.06 o 
   9   7   4       37.90       26.38     13.59 o 
 -12   8   4        0.05       -4.11     15.34 o 
 -11   8   4        0.02      -12.84     12.86 o 
 -10   8   4       10.91       26.37     13.89 o 
  -9   8   4        6.39        6.43     11.32 o 
  -8   8   4       29.07       29.17     12.84 o 
  -7   8   4        0.16       -7.78      9.56 o 
  -6   8   4      155.27      178.24     15.45 o 
  -5   8   4        0.04        4.70      8.00 o 
  -4   8   4        7.96        7.74      8.28 o 
  -3   8   4      542.54      553.21     17.51 o 
  -2   8   4       15.25        5.59     11.45 o 
  -1   8   4      606.08      601.46     18.55 o 
   0   8   4      290.62      294.49     15.20 o 
   1   8   4      122.04      142.46     14.42 o 
   2   8   4       25.13       13.05      7.71 o 
   3   8   4      122.85       79.01     21.17 o 
   4   8   4      795.68      736.72     29.67 o 
   5   8   4       45.97       21.02     15.50 o 
   6   8   4       11.02        7.83     11.96 o 
   7   8   4        7.95        9.08     12.87 o 
   8   8   4      105.02       71.28     17.21 o 
   9   8   4       40.30       26.12     13.83 o 
 -12   9   4        7.85      -13.82     13.92 o 
 -11   9   4       44.99       51.60     16.62 o 
 -10   9   4        3.91      -12.08     12.69 o 
  -9   9   4        6.04        5.84     11.85 o 
  -8   9   4      191.00      214.04     32.89 o 
  -7   9   4       41.27       30.63     12.39 o 
  -6   9   4      247.25      291.71     22.39 o 
  -5   9   4      903.80      901.74     29.94 o 
  -4   9   4      416.33      376.77     20.76 o 
  -3   9   4       65.03       85.44      9.79 o 
  -2   9   4      156.47      164.86     15.56 o 
  -1   9   4       35.64       35.78      7.72 o 
   0   9   4      217.72      234.95     14.33 o 
   1   9   4      208.82      201.89     20.21 o 
   2   9   4      271.08      245.94     16.95 o 
   3   9   4       79.97       69.01     13.35 o 
   4   9   4        2.34       -7.98     12.86 o 
   5   9   4       20.28       12.70     11.33 o 
   6   9   4        0.55        4.06     12.11 o 
   7   9   4      249.86      223.89     21.88 o 
   8   9   4        5.79        9.62     26.69 o 
   9   9   4        4.25        6.21     14.01 o 
 -11  10   4        7.22      -18.21     13.42 o 
 -10  10   4       40.20       43.43     22.45 o 
  -9  10   4       10.65       15.12     12.52 o 
  -8  10   4        0.85       -2.59     17.20 o 
  -7  10   4      158.70      145.52     19.84 o 
  -6  10   4      142.84       83.96     14.11 o 
  -5  10   4      764.20      720.59     33.24 o 
  -4  10   4      116.84      115.54     15.86 o 
  -3  10   4       38.86       44.29      8.68 o 
  -2  10   4      366.42      421.61     17.11 o 
  -1  10   4       13.70       16.41      7.84 o 
   0  10   4       19.81       30.80     11.06 o 
   1  10   4      100.09      118.89     11.46 o 
   2  10   4      472.73      438.52     20.48 o 
   3  10   4      313.59      293.83     20.34 o 
   4  10   4      115.88      104.05     15.18 o 
   5  10   4       24.00       13.21     11.47 o 
   6  10   4      108.92      169.76     18.97 o 
   7  10   4       52.83       36.20     14.52 o 
   8  10   4       14.13       12.80     16.03 o 
   9  10   4       42.90       82.59     18.21 o 
 -11  11   4        2.58        1.00     14.39 o 
 -10  11   4       11.25        6.92     13.70 o 
  -9  11   4        9.16       10.91     12.88 o 
  -8  11   4        0.71       -4.96     11.10 o 
  -7  11   4       19.03        8.62     11.64 o 
  -6  11   4      476.24      538.62     26.44 o 
  -5  11   4      145.54      167.86     16.83 o 
  -4  11   4      195.37      156.86     31.35 o 
  -3  11   4        2.59        4.46      8.45 o 
  -2  11   4       21.16       13.42      7.93 o 
  -1  11   4       60.47       80.65     10.22 o 
   0  11   4       25.26       15.33      8.37 o 
   1  11   4        6.99       18.69      7.91 o 
   2  11   4       10.08        8.28      9.29 o 
   3  11   4      236.86      198.60     17.58 o 
   4  11   4       71.35       59.57     13.71 o 
   5  11   4      125.07      107.40     16.17 o 
   6  11   4      107.86       91.69     17.76 o 
   7  11   4        1.85       19.07     13.94 o 
   8  11   4      165.50      151.06     24.18 o 
   9  11   4        1.30       11.54     14.79 o 
 -11  12   4       22.02       26.03     15.94 o 
 -10  12   4       14.11        1.58     13.22 o 
  -9  12   4        1.58       11.72     12.54 o 
  -8  12   4        4.18       18.16     12.40 o 
  -7  12   4       19.35       30.27     12.44 o 
  -6  12   4        4.74        5.86     13.23 o 
  -5  12   4       82.09       73.87     30.22 o 
  -4  12   4        0.84       13.09     11.91 o 
  -3  12   4      104.52       93.51     12.34 o 
  -2  12   4      162.35      166.86     15.08 o 
  -1  12   4      289.74      344.51     15.98 o 
   0  12   4       66.32       76.01     10.81 o 
   1  12   4       96.31      100.92     11.35 o 
   2  12   4       39.76       39.88      9.57 o 
   3  12   4      850.28      804.78     30.08 o 
   4  12   4        0.88       -1.73     11.04 o 
   5  12   4       88.64       63.54     14.22 o 
   6  12   4       11.93        9.35     12.84 o 
   7  12   4       13.85       16.07     14.36 o 
   8  12   4        2.72       -3.30     15.74 o 
   9  12   4       16.72       -1.80     17.46 o 
 -11  13   4        0.20        2.23     15.16 o 
 -10  13   4       13.21        2.46     14.24 o 
  -9  13   4        2.97       13.52     14.78 o 
  -8  13   4       10.31        0.62     11.98 o 
  -7  13   4       53.33       61.70     32.97 o 
  -6  13   4       77.68       50.09     15.95 o 
  -5  13   4       12.04        9.60     12.48 o 
  -4  13   4      145.13      139.13     18.56 o 
  -3  13   4        7.25       -0.19      9.07 o 
  -2  13   4       17.04       26.43      8.87 o 
  -1  13   4      153.59      146.39     21.23 o 
   0  13   4       12.57        0.64      8.93 o 
   1  13   4       85.90      109.33     13.65 o 
   2  13   4        4.13       10.95      8.51 o 
   3  13   4       79.05       93.91     17.55 o 
   4  13   4       35.04       15.79     12.16 o 
   5  13   4       26.86       32.83     13.61 o 
   6  13   4        1.60        3.76     12.56 o 
   7  13   4       13.59       16.22     13.72 o 
   8  13   4        1.86      -17.48     22.18 o 
   9  13   4        0.86      -22.36     15.39 o 
 -11  14   4       46.43       38.51     16.87 o 
 -10  14   4        0.49       11.19     14.43 o 
  -9  14   4        0.11        3.20     15.60 o 
  -8  14   4       19.73        3.50     15.41 o 
  -7  14   4       15.95       46.37     15.62 o 
  -6  14   4      108.33       98.16     18.58 o 
  -5  14   4       14.95        8.67     13.14 o 
  -4  14   4       62.18       86.43     16.66 o 
  -3  14   4      182.14      205.73     47.23 o 
  -2  14   4       44.11       34.79     12.18 o 
  -1  14   4      147.05      149.83     12.87 o 
   0  14   4      421.79      426.71     24.93 o 
   1  14   4        0.05       -0.51     10.32 o 
   2  14   4      320.34      319.55     22.00 o 
   3  14   4       51.42       43.80     13.55 o 
   4  14   4       19.51        6.58     11.70 o 
   5  14   4      116.44      133.59     17.57 o 
   6  14   4      193.12      178.08     26.30 o 
   7  14   4        4.39      -16.52     13.21 o 
   8  14   4       96.62       72.39     18.05 o 
 -11  15   4        1.58       -1.52     20.44 o 
 -10  15   4        2.36       -5.98     16.18 o 
  -9  15   4        0.05      -20.19     21.59 o 
  -8  15   4       12.40       10.73     14.76 o 
  -7  15   4        6.80        4.75     14.65 o 
  -6  15   4      270.32      284.42     32.99 o 
  -5  15   4       18.60       11.48     13.74 o 
  -4  15   4      207.53      217.78     21.83 o 
  -3  15   4        2.27        8.37     11.79 o 
  -2  15   4      244.40      262.52     18.16 o 
  -1  15   4        7.80        4.69      8.53 o 
   0  15   4      355.86      408.76     21.54 o 
   1  15   4      178.72      204.13     18.85 o 
   2  15   4        9.08        9.58     10.32 o 
   3  15   4       51.42       33.83     10.41 o 
   4  15   4       37.37       32.33     12.78 o 
   5  15   4       47.51       38.57     14.30 o 
   6  15   4        8.55        4.65     12.42 o 
   7  15   4        7.29       -4.24     13.81 o 
   8  15   4        0.34        4.93     14.46 o 
 -10  16   4        1.65      -20.08     15.88 o 
  -9  16   4        3.99       -3.87     15.61 o 
  -8  16   4       68.42       45.86     28.43 o 
  -7  16   4       13.63       19.81     16.15 o 
  -6  16   4        5.78       -0.46     13.11 o 
  -5  16   4      201.04      218.21     24.12 o 
  -4  16   4      222.23      209.23     21.70 o 
  -3  16   4      541.23      463.25     32.14 o 
  -2  16   4        0.37        5.36     10.28 o 
  -1  16   4       76.77       80.49     11.31 o 
   0  16   4       91.46      104.22     12.15 o 
   1  16   4      147.49      167.87     18.44 o 
   2  16   4       84.56       69.81     13.45 o 
   3  16   4      111.19       97.94     14.79 o 
   4  16   4      208.90      153.52     41.74 o 
   5  16   4        5.12       19.77     12.62 o 
   6  16   4       78.77       57.20     19.49 o 
   7  16   4       16.86      -16.36     12.55 o 
   8  16   4        0.23        1.13     14.51 o 
 -10  17   4       10.89       16.87     22.67 o 
  -9  17   4        0.54       -3.81     15.34 o 
  -8  17   4       24.96        1.34     15.43 o 
  -7  17   4       74.02       45.48     17.14 o 
  -6  17   4        0.11       -0.94     13.77 o 
  -5  17   4      280.38      261.17     25.02 o 
  -4  17   4      104.37      137.61     63.82 o 
  -3  17   4        9.11       -2.23     13.76 o 
  -2  17   4      656.13      553.41     24.57 o 
  -1  17   4        8.46       10.02     11.06 o 
   0  17   4       30.64       36.73     10.27 o 
   1  17   4       61.32       44.01     14.00 o 
   2  17   4       53.73       57.59     13.22 o 
   3  17   4       88.20      101.29     15.55 o 
   4  17   4       15.40        6.28     15.32 o 
   5  17   4       41.46       24.44     13.25 o 
   6  17   4       76.11       85.27     20.21 o 
   7  17   4        2.25        5.46     14.67 o 
   8  17   4       33.02       23.43     16.75 o 
 -10  18   4        6.51        3.33     22.09 o 
  -9  18   4        2.78      -14.45     15.93 o 
  -8  18   4        9.60        3.18     16.26 o 
  -7  18   4        0.02       -8.51     17.47 o 
  -6  18   4       10.40       30.76     19.91 o 
  -5  18   4       21.69       26.44     15.35 o 
  -4  18   4      659.08      597.24     32.45 o 
  -3  18   4      597.85      531.51     29.96 o 
  -2  18   4       51.67       61.84     12.74 o 
  -1  18   4      614.71      587.41     25.51 o 
   0  18   4       70.26       58.98     11.25 o 
   1  18   4      279.93      272.84     20.32 o 
   2  18   4      137.38      116.95     15.87 o 
   3  18   4        2.32      -15.53     10.36 o 
   4  18   4       24.67       12.51     21.16 o 
   5  18   4       26.38       21.92     15.62 o 
   6  18   4       44.99       60.37     16.80 o 
   7  18   4        0.11        3.18     24.34 o 
 -10  19   4       29.37       -0.01     18.03 o 
  -9  19   4        1.21       -6.86     17.32 o 
  -8  19   4       10.46       14.31     16.81 o 
  -7  19   4        3.02       12.39     21.94 o 
  -6  19   4      153.96      165.19     25.61 o 
  -5  19   4       34.50       21.03     17.17 o 
  -4  19   4       17.07       10.85     13.97 o 
  -3  19   4        0.71        6.16     12.20 o 
  -2  19   4       81.18       76.12     14.28 o 
  -1  19   4       44.54       40.99     12.25 o 
   0  19   4      146.45      155.92     18.07 o 
   1  19   4      113.64      110.83     15.78 o 
   2  19   4       40.69       49.76     13.98 o 
   3  19   4       60.40       72.20     15.13 o 
   4  19   4      102.94       76.90     20.73 o 
   5  19   4        5.15       34.99     18.39 o 
   6  19   4       17.36       15.41     15.16 o 
   7  19   4       27.21       43.00     16.84 o 
  -9  20   4        0.16       -6.62     22.20 o 
  -8  20   4        3.11       13.56     16.71 o 
  -7  20   4       27.19       32.43     17.11 o 
  -6  20   4        2.98       11.46     15.76 o 
  -5  20   4        5.38       20.14     14.52 o 
  -4  20   4        7.90       23.43     15.10 o 
  -3  20   4       57.30       35.10     13.62 o 
  -2  20   4       64.76       73.89     17.34 o 
  -1  20   4       52.51       34.12     12.15 o 
   0  20   4      124.13      131.46     27.41 o 
   1  20   4       40.53       17.85     12.67 o 
   2  20   4      345.08      341.43     36.01 o 
   3  20   4        5.89      -12.88     11.28 o 
   4  20   4       24.45       12.31     18.62 o 
   5  20   4       16.32       14.49     18.28 o 
   6  20   4      108.89       94.36     40.74 o 
   7  20   4        0.67        1.27     15.83 o 
  -9  21   4        0.46       -4.30     17.63 o 
  -8  21   4        0.49        2.76     16.15 o 
  -7  21   4       31.03       27.53     21.51 o 
  -6  21   4       60.73       49.21     17.49 o 
  -5  21   4        3.44      -14.40     13.68 o 
  -4  21   4        0.72       -9.35     14.13 o 
  -3  21   4        0.10       -6.99     12.30 o 
  -2  21   4        2.52       -9.77     12.30 o 
  -1  21   4       39.80       19.25     13.55 o 
   0  21   4        0.31        1.71     12.03 o 
   1  21   4       20.93       31.03     14.22 o 
   2  21   4       15.26       -0.21     12.04 o 
   3  21   4       41.68       48.71     14.64 o 
   4  21   4       14.51       24.38     22.38 o 
   5  21   4       14.92       11.71     18.82 o 
   6  21   4        0.01      -13.24     18.77 o 
  -8  22   4        1.30        6.04     17.86 o 
  -7  22   4        2.36        8.47     17.99 o 
  -6  22   4       27.33       25.14     21.09 o 
  -5  22   4       23.94        8.75     15.49 o 
  -4  22   4       55.69       58.50     17.41 o 
  -3  22   4        0.35        4.61     13.82 o 
  -2  22   4      196.22      172.49     28.15 o 
  -1  22   4      296.26      296.52     21.90 o 
   0  22   4       48.74       30.72     17.60 o 
   1  22   4       70.78       60.96     16.23 o 
   2  22   4        4.04       -6.60     11.67 o 
   3  22   4      206.37      266.56     22.79 o 
   4  22   4        5.34       -8.63     17.67 o 
   5  22   4       23.96       32.53     21.30 o 
   6  22   4        2.05       12.57     24.42 o 
  -8  23   4        1.79      -12.95     17.30 o 
  -7  23   4        0.02       -6.75     15.84 o 
  -6  23   4       10.21       -3.45     14.92 o 
  -5  23   4      168.12      150.35     22.61 o 
  -4  23   4       21.84       24.57     15.94 o 
  -3  23   4       41.37       13.73     20.30 o 
  -2  23   4       11.02       27.60     14.80 o 
  -1  23   4       50.55       53.56     14.25 o 
   0  23   4      393.74      414.10     30.93 o 
   1  23   4       25.27       14.90     14.91 o 
   2  23   4       82.63       74.07     15.97 o 
   3  23   4       18.49       31.09     17.09 o 
   4  23   4        1.48      -17.71     17.87 o 
   5  23   4       34.30       50.50     22.36 o 
   6  23   4        3.38      -27.80     20.25 o 
  -7  24   4        8.67       13.32     18.95 o 
  -6  24   4        1.68      -11.23     15.85 o 
  -5  24   4       93.15       64.24     29.21 o 
  -4  24   4        0.26       -4.91     17.50 o 
  -3  24   4        5.27      -12.76     14.31 o 
  -2  24   4       14.54       17.48     17.57 o 
  -1  24   4        0.17       -9.71     12.30 o 
   0  24   4        9.41       -9.46     15.68 o 
   1  24   4      147.79      168.25     20.43 o 
   2  24   4        5.77        2.47     13.69 o 
   3  24   4        4.01       21.92     14.32 o 
   4  24   4       22.46        3.68     20.43 o 
   5  24   4       31.37       21.48     22.00 o 
  -7  25   4        1.41      -10.59     23.93 o 
  -6  25   4        0.68       14.71     17.95 o 
  -5  25   4        1.02       18.55     16.88 o 
  -4  25   4        4.36       20.91     22.25 o 
  -3  25   4       20.84       32.45     27.29 o 
  -2  25   4       20.22       37.89     15.50 o 
  -1  25   4        9.03       -3.42     12.53 o 
   0  25   4       39.67      103.04     29.25 o 
   1  25   4        0.02      -23.30     15.53 o 
   2  25   4        7.09        4.29     13.70 o 
   3  25   4        0.57        3.57     19.20 o 
   4  25   4       47.38       -1.59     21.74 o 
   5  25   4       40.52       27.60     39.61 o 
  -6  26   4        0.89       -4.54     16.23 o 
  -5  26   4       22.25       21.58     18.01 o 
  -4  26   4        0.03       -1.29     16.11 o 
  -3  26   4        0.82       12.08     15.42 o 
  -2  26   4       18.96       26.11     15.63 o 
  -1  26   4       27.56       24.72     15.59 o 
   0  26   4       28.06        7.06     17.11 o 
   1  26   4       28.33       26.17     18.66 o 
   2  26   4       34.61       39.06     16.00 o 
   3  26   4        1.24       14.91     14.61 o 
   4  26   4        0.07       27.65     19.81 o 
  -6  27   4       10.13       -7.53     17.15 o 
  -5  27   4       10.30      -25.05     16.70 o 
  -4  27   4        2.52       35.27     17.69 o 
  -3  27   4        0.99       11.16     16.09 o 
  -2  27   4        5.46       -8.85     15.03 o 
  -1  27   4        3.64       13.20     15.86 o 
   0  27   4        9.90      -10.53     17.88 o 
   1  27   4        6.40       11.68     18.67 o 
   2  27   4        4.88      -13.30     13.16 o 
   3  27   4        6.95       13.87     15.36 o 
  -5  28   4        0.74      -27.91     19.40 o 
  -4  28   4       26.17       10.65     16.65 o 
  -3  28   4       27.12       34.81     18.48 o 
  -2  28   4        0.42       -3.08     15.24 o 
  -1  28   4        0.17      -11.96     14.88 o 
   0  28   4       11.36       26.25     19.80 o 
   1  28   4        1.07       -3.81     19.20 o 
   2  28   4        4.48       -1.25     16.50 o 
  -3  29   4        0.24       20.96     17.33 o 
  -2  29   4        2.51      -10.06     15.64 o 
  -1  29   4        0.01      -19.01     15.54 o 
   0  29   4        7.50       15.95     24.66 o 
   1  29   4        2.01      -13.86     35.69 o 
 -11   1   5        1.84      -20.46     14.35 o 
 -10   1   5       22.32        9.43     14.47 o 
  -9   1   5      291.58      309.15     26.71 o 
  -8   1   5        0.07        5.92     11.73 o 
  -7   1   5       40.50       15.35     11.69 o 
  -6   1   5       15.11        3.46      9.55 o 
  -5   1   5        0.49      -12.62      8.41 o 
  -4   1   5      151.90      137.45     12.20 o 
  -3   1   5      445.03      437.16     15.78 o 
  -2   1   5       90.18      115.57     10.16 o 
  -1   1   5       64.69       67.60      8.77 o 
   0   1   5       57.78       44.46     23.55 o 
   1   1   5        6.12      -10.29     13.64 o 
   2   1   5      314.01      290.97     29.91 o 
   3   1   5      133.36       85.15     21.42 o 
   4   1   5       14.25       -0.64     12.84 o 
   5   1   5       76.06       85.00     19.29 o 
   6   1   5        4.20        8.09     17.60 o 
   7   1   5      127.49      134.26     17.53 o 
   8   1   5        1.03       22.26     13.22 o 
 -11   2   5        0.21       -2.28     15.96 o 
 -10   2   5       29.29       35.40     16.47 o 
  -9   2   5       61.93       48.66     15.40 o 
  -8   2   5       51.47       45.65     14.18 o 
  -7   2   5       66.87       56.52     13.75 o 
  -6   2   5       49.56       51.75     12.04 o 
  -5   2   5      192.47      190.72     18.74 o 
  -4   2   5      136.71      130.61     12.54 o 
  -3   2   5       89.72       91.65     10.57 o 
  -2   2   5       60.65       54.53     10.55 o 
  -1   2   5        1.53       15.44      6.90 o 
   0   2   5      231.23      261.01     27.86 o 
   1   2   5        2.62       -3.29     14.09 o 
   2   2   5      182.04      189.65     51.97 o 
   3   2   5        2.43       12.34     12.81 o 
   4   2   5        8.86       27.90     15.07 o 
   5   2   5        1.71        1.95     14.07 o 
   6   2   5       49.48       23.36     15.46 o 
   7   2   5       32.53       43.11     13.70 o 
   8   2   5        4.99       16.86     13.37 o 
 -11   3   5        3.28       -2.26     15.40 o 
 -10   3   5       56.93       44.37     17.64 o 
  -9   3   5        5.57        9.87     12.90 o 
  -8   3   5       21.60        0.85     13.10 o 
  -7   3   5      199.84      172.41     18.25 o 
  -6   3   5      269.00      255.69     19.96 o 
  -5   3   5      109.78       82.62     25.06 o 
  -4   3   5      108.85      124.48     12.08 o 
  -3   3   5        1.31       12.43      7.31 o 
  -2   3   5       15.82       17.03      8.14 o 
  -1   3   5        5.07       -0.72      9.15 o 
   0   3   5       38.73       34.50     20.88 o 
   1   3   5      153.98      171.72     25.75 o 
   2   3   5     1445.66     1329.82     65.29 o 
   3   3   5      391.49      339.08     27.53 o 
   4   3   5      120.38      139.99     23.62 o 
   5   3   5        0.03        3.61     13.69 o 
   6   3   5      152.94      180.94     19.95 o 
   7   3   5       44.00       51.00     15.75 o 
   8   3   5        8.28       12.89     13.40 o 
 -11   4   5        0.06      -10.22     15.82 o 
 -10   4   5        0.00       -9.62     12.47 o 
  -9   4   5       36.67        9.04     15.86 o 
  -8   4   5       96.10       92.06     20.85 o 
  -7   4   5      170.59      175.33     18.78 o 
  -6   4   5      510.25      471.24     48.97 o 
  -5   4   5        9.74       15.03     10.96 o 
  -4   4   5        7.27        2.35      8.19 o 
  -3   4   5       74.25       87.83     10.45 o 
  -2   4   5       14.84        1.60      7.73 o 
  -1   4   5        7.94        5.90      7.38 o 
   0   4   5      108.80      128.62     15.90 o 
   1   4   5       15.73       11.13     13.36 o 
   2   4   5      180.21      182.32     32.82 o 
   3   4   5      129.27      163.98     21.80 o 
   4   4   5        3.99       19.52     13.58 o 
   5   4   5        7.55       -1.76     11.76 o 
   6   4   5        4.06        9.89     13.93 o 
   7   4   5       12.81       19.26     14.15 o 
   8   4   5        1.65       -5.31     12.26 o 
 -11   5   5       15.82       12.53     14.94 o 
 -10   5   5       11.62        2.33     13.00 o 
  -9   5   5       43.44       56.81     15.53 o 
  -8   5   5      535.53      573.55     29.29 o 
  -7   5   5      582.58      511.88     32.00 o 
  -6   5   5       97.21      130.55     21.85 o 
  -5   5   5      319.40      318.30     21.31 o 
  -4   5   5       30.88       30.59     13.42 o 
  -3   5   5        3.61        3.82      7.23 o 
  -2   5   5        1.24        8.73      7.62 o 
  -1   5   5        1.56       -4.73      8.04 o 
   0   5   5      381.40      393.97     24.48 o 
   1   5   5      363.79      389.47     27.09 o 
   2   5   5      519.18      579.64     47.21 o 
   3   5   5      636.33      632.82     29.76 o 
   4   5   5      701.58      594.76     34.59 o 
   5   5   5        5.23       -5.72     11.07 o 
   6   5   5       76.07       92.90     17.21 o 
   7   5   5       56.41       48.41     18.13 o 
   8   5   5       66.67       37.77     14.61 o 
 -11   6   5        9.35        1.96     15.76 o 
 -10   6   5        5.70        6.06     14.15 o 
  -9   6   5        7.07       34.44     14.28 o 
  -8   6   5       93.42       83.11     18.49 o 
  -7   6   5       27.61       11.91     12.44 o 
  -6   6   5      106.96       91.00     14.91 o 
  -5   6   5       15.13       10.10     11.16 o 
  -4   6   5        0.91      -12.24      8.97 o 
  -3   6   5       54.97       65.86     10.72 o 
  -2   6   5       17.72       29.05      8.25 o 
  -1   6   5       81.13       57.72     11.44 o 
   0   6   5       74.41       90.27     12.91 o 
   1   6   5       25.71       22.83     16.11 o 
   2   6   5        5.07       -0.66     12.10 o 
   3   6   5      147.65      169.29     23.97 o 
   4   6   5        0.56        7.59     13.84 o 
   5   6   5      103.81       99.17     16.80 o 
   6   6   5        0.01      -10.60     12.33 o 
   7   6   5       15.18       26.80     14.55 o 
   8   6   5       12.68       21.29     15.47 o 
 -11   7   5       19.79       11.99     15.98 o 
 -10   7   5        0.89        6.45     14.10 o 
  -9   7   5        1.80        7.74     12.90 o 
  -8   7   5       16.53       16.67     12.58 o 
  -7   7   5       97.27       83.51     17.63 o 
  -6   7   5        1.81        2.67     11.33 o 
  -5   7   5       77.81       89.90     14.50 o 
  -4   7   5        0.08       -1.93      9.47 o 
  -3   7   5        0.01      -11.46      7.64 o 
  -2   7   5       22.25        6.38      8.21 o 
  -1   7   5      100.28       59.76     23.37 o 
   0   7   5      176.49      181.44     15.99 o 
   1   7   5      444.89      420.18     23.75 o 
   2   7   5        6.86        7.07     11.17 o 
   3   7   5        0.20       -3.00     13.76 o 
   4   7   5        1.47       -6.12     11.34 o 
   5   7   5       25.00       18.78     12.94 o 
   6   7   5        9.83       20.03     14.06 o 
   7   7   5        1.77       -7.76     12.50 o 
   8   7   5        2.19      -19.42     12.95 o 
 -11   8   5       14.16       33.80     17.64 o 
 -10   8   5        4.19       -9.30     12.54 o 
  -9   8   5        9.44        4.27     16.50 o 
  -8   8   5        6.92       18.61     13.01 o 
  -7   8   5        8.94       -9.27     12.72 o 
  -6   8   5        2.19       -6.71     10.38 o 
  -5   8   5       44.02       20.26     11.80 o 
  -4   8   5       15.73       11.50     10.71 o 
  -3   8   5        2.09       -7.05     10.89 o 
  -2   8   5        0.47      -11.66      7.78 o 
  -1   8   5       46.37       23.39     11.17 o 
   0   8   5       52.68       78.08     11.43 o 
   1   8   5      332.75      317.01     31.95 o 
   2   8   5       18.49       41.11     22.57 o 
   3   8   5       66.64       69.71     17.44 o 
   4   8   5        0.06       -5.69     11.45 o 
   5   8   5      120.52      104.30     18.31 o 
   6   8   5        8.83       -5.92     12.76 o 
   7   8   5       15.84       20.43     16.18 o 
   8   8   5       18.99       33.67     16.51 o 
 -11   9   5        0.03       -4.35     15.42 o 
 -10   9   5        0.16       -4.13     14.21 o 
  -9   9   5        0.79        7.07     13.54 o 
  -8   9   5        2.63      -17.24     11.49 o 
  -7   9   5        1.14      -16.70     11.15 o 
  -6   9   5       90.57       94.28     15.44 o 
  -5   9   5       38.04       31.26     12.42 o 
  -4   9   5      211.53      205.62     18.63 o 
  -3   9   5       29.36       34.44     11.39 o 
  -2   9   5        1.40        0.44      8.18 o 
  -1   9   5      241.94      261.32     16.43 o 
   0   9   5      644.67      682.52     33.22 o 
   1   9   5       96.32       66.10     16.11 o 
   2   9   5      208.74      201.79     22.60 o 
   3   9   5       16.31       15.86     14.58 o 
   4   9   5       11.96       29.56     13.03 o 
   5   9   5       19.53       24.19     15.19 o 
   6   9   5       19.62       25.93     14.59 o 
   7   9   5        4.31        3.82     14.34 o 
   8   9   5        0.86       15.29     16.24 o 
 -10  10   5        2.86      -15.18     14.00 o 
  -9  10   5       41.98       46.59     19.63 o 
  -8  10   5        0.46        0.62     13.51 o 
  -7  10   5       36.72       15.16     12.92 o 
  -6  10   5       11.18       -1.69     11.83 o 
  -5  10   5       59.98       47.74     13.14 o 
  -4  10   5      152.60      152.99     19.79 o 
  -3  10   5      288.49      284.54     19.76 o 
  -2  10   5       14.28       19.83      9.00 o 
  -1  10   5        4.94        2.84     10.34 o 
   0  10   5       49.07       46.06     10.70 o 
   1  10   5        6.67        4.67     12.87 o 
   2  10   5       24.86       12.31     15.22 o 
   3  10   5        0.15       13.61     12.28 o 
   4  10   5       17.17        2.48     19.17 o 
   5  10   5       21.71        5.95     12.78 o 
   6  10   5       11.15       10.36     18.86 o 
   7  10   5        0.06       15.44     15.37 o 
 -10  11   5        3.76        3.93     14.22 o 
  -9  11   5       18.09       17.09     14.80 o 
  -8  11   5      157.56      147.89     18.90 o 
  -7  11   5        0.14      -13.58     11.93 o 
  -6  11   5       50.27       68.19     15.19 o 
  -5  11   5      100.27       80.14     17.15 o 
  -4  11   5        2.00       10.83     12.24 o 
  -3  11   5      109.85      106.36     14.75 o 
  -2  11   5      329.25      362.41     18.45 o 
  -1  11   5        0.50      -14.49      9.66 o 
   0  11   5       11.09       12.50     15.00 o 
   1  11   5       23.08       12.79     16.56 o 
   2  11   5       16.48       10.04     14.67 o 
   3  11   5      134.38      146.77     18.24 o 
   4  11   5      191.52      199.14     20.52 o 
   5  11   5       23.97       24.23     15.95 o 
   6  11   5        9.87        7.51     13.01 o 
   7  11   5       40.98       24.82     15.78 o 
 -10  12   5        0.54        2.15     14.58 o 
  -9  12   5        3.53       12.16     14.49 o 
  -8  12   5        2.22       -3.34     12.97 o 
  -7  12   5       40.61       36.36     14.68 o 
  -6  12   5      639.88      581.66     34.24 o 
  -5  12   5      289.00      334.64     47.03 o 
  -4  12   5        1.44       19.47     13.30 o 
  -3  12   5      111.63      116.70     23.29 o 
  -2  12   5       10.96       10.75     13.17 o 
  -1  12   5       96.26       93.00     14.42 o 
   0  12   5        0.06        8.02     10.87 o 
   1  12   5       21.08       10.44     14.51 o 
   2  12   5        0.08        9.39     14.78 o 
   3  12   5       79.41       51.64     13.91 o 
   4  12   5       25.59       16.13     12.62 o 
   5  12   5        0.02       11.52     13.35 o 
   6  12   5       11.67        3.58     14.15 o 
   7  12   5       12.38       -0.43     15.42 o 
 -10  13   5        0.10      -20.57     14.57 o 
  -9  13   5       43.65       31.20     15.90 o 
  -8  13   5       24.32       27.94     14.38 o 
  -7  13   5      160.53      173.86     23.97 o 
  -6  13   5      249.91      311.87     30.51 o 
  -5  13   5      196.15      161.93     21.19 o 
  -4  13   5      146.07      150.24     20.27 o 
  -3  13   5       73.82       67.55     16.15 o 
  -2  13   5       14.40       12.53     11.02 o 
  -1  13   5      233.75      240.01     19.32 o 
   0  13   5      533.25      474.09     32.59 o 
   1  13   5      106.54      143.28     35.99 o 
   2  13   5      380.91      379.98     29.20 o 
   3  13   5      353.94      313.67     28.70 o 
   4  13   5        8.68       -2.05     12.64 o 
   5  13   5       25.47       17.96     14.29 o 
   6  13   5        1.65       23.65     15.25 o 
   7  13   5        6.13       15.84     16.56 o 
 -10  14   5        2.56      -23.11     20.61 o 
  -9  14   5       46.24       43.70     19.62 o 
  -8  14   5        1.44       -8.29     26.84 o 
  -7  14   5       11.73        2.05     15.85 o 
  -6  14   5        0.86      -11.07     14.27 o 
  -5  14   5        0.31      -18.61     12.41 o 
  -4  14   5        0.69      -11.95     13.98 o 
  -3  14   5        9.86        4.23     12.55 o 
  -2  14   5       12.86       18.50     11.05 o 
  -1  14   5      112.70      112.23     15.38 o 
   0  14   5       85.38       63.52     14.23 o 
   1  14   5      250.59      211.50     23.67 o 
   2  14   5        3.02        4.13     20.36 o 
   3  14   5        3.04       -1.07     15.73 o 
   4  14   5       12.91       -9.52     15.75 o 
   5  14   5       64.50       60.04     16.53 o 
   6  14   5        0.54       11.25     15.00 o 
   7  14   5       15.15       16.63     15.84 o 
  -9  15   5        0.94       -8.61     21.57 o 
  -8  15   5        0.00       -0.23     22.37 o 
  -7  15   5        1.58       11.27     15.71 o 
  -6  15   5       21.98        5.47     15.95 o 
  -5  15   5        2.76       -1.07     13.34 o 
  -4  15   5       17.85       17.43     24.31 o 
  -3  15   5       21.50        8.66     13.63 o 
  -2  15   5        6.87      -14.79      9.86 o 
  -1  15   5       60.50       77.62     17.11 o 
   0  15   5       59.85       61.09     13.99 o 
   1  15   5        3.59       16.96     11.79 o 
   2  15   5       20.84       17.05     15.72 o 
   3  15   5        0.82      -20.64     15.38 o 
   4  15   5        0.86       14.79     17.63 o 
   5  15   5        1.50       16.01     17.68 o 
   6  15   5        0.01        3.36     14.44 o 
  -9  16   5       10.29       49.00     32.94 o 
  -8  16   5        0.81        6.00     17.62 o 
  -7  16   5        0.77        0.71     16.54 o 
  -6  16   5        9.15      -10.87     14.94 o 
  -5  16   5        1.96        4.48     22.59 o 
  -4  16   5       41.79       22.62     15.64 o 
  -3  16   5       29.78       10.99     14.28 o 
  -2  16   5       16.22        8.37     11.53 o 
  -1  16   5      209.22      255.87     24.16 o 
   0  16   5       19.09       13.31     12.61 o 
   1  16   5       12.87       -1.52     11.71 o 
   2  16   5       21.60       44.27     17.74 o 
   3  16   5        4.69       -0.45     16.24 o 
   4  16   5       52.41       26.18     25.43 o 
   5  16   5        0.01      -13.76     34.55 o 
   6  16   5        2.04      -16.33     13.92 o 
  -9  17   5        1.00        9.69     18.56 o 
  -8  17   5        7.26       20.68     19.06 o 
  -7  17   5        0.31       -2.75     16.46 o 
  -6  17   5        0.09       -4.93     15.62 o 
  -5  17   5      208.32      255.98     27.29 o 
  -4  17   5      159.88       94.84     22.35 o 
  -3  17   5        3.88       -7.14     23.37 o 
  -2  17   5        3.87        0.97     13.64 o 
  -1  17   5        0.60      -15.90     18.62 o 
   0  17   5      122.97      112.41     16.77 o 
   1  17   5       23.99       68.49     15.08 o 
   2  17   5       27.41        8.90     17.07 o 
   3  17   5      100.16       58.47     20.40 o 
   4  17   5       22.37        6.84     18.00 o 
   5  17   5       59.94       58.69     21.05 o 
   6  17   5        1.14        4.95     19.79 o 
  -8  18   5        8.53       23.47     20.04 o 
  -7  18   5        0.42        5.40     17.72 o 
  -6  18   5        0.00        3.11     15.50 o 
  -5  18   5        5.25        4.03     16.06 o 
  -4  18   5       79.45       60.69     18.85 o 
  -3  18   5       44.87       48.97     16.71 o 
  -2  18   5        6.16       14.61     14.52 o 
  -1  18   5        0.12       14.65     14.33 o 
   0  18   5       41.98       75.51     15.99 o 
   1  18   5        8.40       -8.70     11.29 o 
   2  18   5        2.67       -0.17     16.23 o 
   3  18   5       13.03       16.91     21.97 o 
   4  18   5        0.93        7.05     21.58 o 
   5  18   5       69.27       64.62     21.90 o 
  -8  19   5        2.53       -9.54     18.93 o 
  -7  19   5        7.72       16.63     18.65 o 
  -6  19   5       24.07        8.75     17.81 o 
  -5  19   5        0.12       -2.52     15.35 o 
  -4  19   5       15.56       30.06     16.54 o 
  -3  19   5       12.18       18.42     21.59 o 
  -2  19   5        1.04      -13.77     22.19 o 
  -1  19   5       40.03       58.43     17.49 o 
   0  19   5       27.11       31.34     16.36 o 
   1  19   5        2.90       10.42     12.19 o 
   2  19   5       38.55       38.45     19.30 o 
   3  19   5       29.76       14.54     18.21 o 
   4  19   5        0.38       -0.27     17.79 o 
   5  19   5        7.58       -3.27     18.11 o 
  -8  20   5       13.90       18.15     19.33 o 
  -7  20   5        4.24       15.26     18.59 o 
  -6  20   5       46.25       11.46     16.23 o 
  -5  20   5        1.46       22.26     16.90 o 
  -4  20   5       16.23       16.13     15.74 o 
  -3  20   5       67.18       63.47     18.62 o 
  -2  20   5       30.79       40.68     21.35 o 
  -1  20   5        6.83       26.61     16.34 o 
   0  20   5        2.19       17.83     15.43 o 
   1  20   5       10.44       -4.08     12.38 o 
   2  20   5        0.40       -3.96     17.31 o 
   3  20   5        1.17       -4.54     17.57 o 
   4  20   5        4.44       -3.34     30.15 o 
   5  20   5        1.82       11.77     20.03 o 
  -7  21   5        8.76       17.97     18.37 o 
  -6  21   5        1.04        7.62     17.50 o 
  -5  21   5       13.65       21.24     17.51 o 
  -4  21   5        7.84       -3.31     37.26 o 
  -3  21   5        0.01       -4.08     15.27 o 
  -2  21   5        7.66        8.66     20.15 o 
  -1  21   5       25.12       -3.80     15.41 o 
   0  21   5       13.33       19.28     24.82 o 
   1  21   5       99.39       96.89     16.81 o 
   2  21   5       23.24       -2.78     15.92 o 
   3  21   5       40.93      -13.72     21.59 o 
   4  21   5      101.49       79.64     24.57 o 
  -7  22   5        0.18       -3.01     18.73 o 
  -6  22   5       11.01        8.74     17.57 o 
  -5  22   5        1.09      -26.80     17.87 o 
  -4  22   5        6.10       10.60     20.71 o 
  -3  22   5       19.35        1.08     15.81 o 
  -2  22   5       16.83       11.75     24.96 o 
  -1  22   5        1.04      -13.09     18.61 o 
   0  22   5       96.93       45.04     28.17 o 
   1  22   5        0.13        9.49     22.35 o 
   2  22   5       29.18       39.33     18.26 o 
   3  22   5       18.23       13.19     21.47 o 
   4  22   5        0.30        4.65     39.83 o 
  -6  23   5       32.68       34.32     20.02 o 
  -5  23   5        3.81        5.32     17.32 o 
  -4  23   5        8.82        2.43     16.97 o 
  -3  23   5        6.35       15.53     16.93 o 
  -2  23   5        6.92       23.59     22.30 o 
  -1  23   5       24.51       40.08     21.55 o 
   0  23   5       44.03       48.28     18.29 o 
   1  23   5       14.17       30.76     16.20 o 
   2  23   5        3.90      -22.76     15.72 o 
   3  23   5        3.18       12.15     18.94 o 
  -5  24   5        5.46       48.29     20.06 o 
  -4  24   5        2.06        3.59     16.61 o 
  -3  24   5        7.07       23.69     32.01 o 
  -2  24   5        1.28       14.84     39.41 o 
  -1  24   5        4.31       18.16     21.58 o 
   0  24   5        0.27       -8.14     17.66 o 
   1  24   5       71.39       69.50     23.07 o 
   2  24   5       22.53       35.76     19.29 o 
  -4  25   5        0.66       -4.99     18.27 o 
  -3  25   5        4.33       16.75     17.27 o 
  -2  25   5       14.52       33.17     23.46 o 
  -1  25   5        4.72      -10.01     22.13 o 
   0  25   5       26.33       40.77     19.60 o 
   1  25   5       38.68       46.48     18.25 o 
  -3  26   5        1.26      -23.11     25.13 o 
  -2  26   5        2.57       31.26     34.54 o 
  -1  26   5        6.60       -5.14     21.63 o 
   0  26   5       65.48       94.43     23.93 o 
 -10   0   6      116.22      208.07     65.32 o 
  -9   0   6       75.08       27.43     20.78 o 
  -8   0   6       18.76       35.62     23.55 o 
  -7   0   6        9.05        0.92     26.53 o 
  -6   0   6        4.09       26.31     15.72 o 
  -5   0   6       12.33       17.93     16.17 o 
  -4   0   6      195.89      188.03     18.67 o 
  -3   0   6       99.32      141.05     24.16 o 
  -2   0   6      330.85      331.12     34.66 o 
  -1   0   6        0.54        5.34     24.81 o 
   0   0   6        2.11       11.30     25.12 o 
   1   0   6      200.15      178.05     38.00 o 
   2   0   6      109.77       71.60     29.20 o 
   3   0   6       10.77       -5.34     22.30 o 
   4   0   6        3.16       17.33     18.09 o 
   5   0   6      206.01      288.28     62.80 o 
   6   0   6       37.86       40.28     21.58 o 
 -10   1   6        0.07       -5.71     13.76 o 
  -9   1   6        2.51        1.95     12.58 o 
  -8   1   6        0.42      -14.30     10.99 o 
  -7   1   6        4.90       -0.07     11.16 o 
  -6   1   6       58.16       25.48     11.45 o 
  -5   1   6       65.80       70.32     12.21 o 
  -4   1   6       10.07       10.43      8.89 o 
  -3   1   6        7.15       -4.27      7.45 o 
  -2   1   6       11.85       13.87     15.10 o 
  -1   1   6        6.48      -25.64     22.45 o 
   0   1   6       23.55       27.01     22.45 o 
   1   1   6       27.73       30.25     18.64 o 
   2   1   6        3.21        9.23     15.78 o 
   3   1   6        0.07       11.62     16.51 o 
   4   1   6       20.57       27.42     14.41 o 
   5   1   6       48.33       38.73     16.10 o 
   6   1   6       22.43       15.85     14.50 o 
 -10   2   6       11.69       25.82     15.03 o 
  -9   2   6        2.05      -11.40     15.00 o 
  -8   2   6        6.27       18.65     15.32 o 
  -7   2   6        1.13       13.37     14.54 o 
  -6   2   6       22.99       23.00     15.64 o 
  -5   2   6       13.70       10.63      9.87 o 
  -4   2   6        0.53        4.98      8.79 o 
  -3   2   6       17.77       15.24      8.32 o 
  -2   2   6        0.31      -12.74     13.49 o 
  -1   2   6      126.54      133.29     24.72 o 
   0   2   6       58.52       55.29     21.06 o 
   1   2   6        2.07        0.08     17.65 o 
   2   2   6       12.64        8.12     16.20 o 
   3   2   6       21.03       15.53     14.78 o 
   4   2   6       11.37       12.04     15.82 o 
   5   2   6       11.34        4.39     14.13 o 
   6   2   6        0.06       -6.78     15.20 o 
 -10   3   6       13.37       -6.98     16.60 o 
  -9   3   6       32.76       54.46     17.96 o 
  -8   3   6       45.23       46.77     16.70 o 
  -7   3   6       10.06       15.92     13.55 o 
  -6   3   6       24.40        9.00     12.44 o 
  -5   3   6       42.29       60.35     18.04 o 
  -4   3   6      344.11      292.13     21.40 o 
  -3   3   6       27.76       35.47      9.39 o 
  -2   3   6       11.30       16.46     15.25 o 
  -1   3   6      254.21      278.49     31.65 o 
   0   3   6       52.75       58.86     21.68 o 
   1   3   6       22.30       16.90     14.55 o 
   2   3   6       69.47       73.18     18.65 o 
   3   3   6        0.01        6.57     14.36 o 
   4   3   6        1.51      -13.55     14.51 o 
   5   3   6        0.61       23.47     14.00 o 
   6   3   6        0.43        1.89     16.16 o 
  -9   4   6       26.98       38.00     17.54 o 
  -8   4   6        2.32        8.73     15.13 o 
  -7   4   6       28.80       13.59     13.92 o 
  -6   4   6       59.25       83.50     17.53 o 
  -5   4   6       10.80       16.57     12.39 o 
  -4   4   6      152.39      129.41     16.15 o 
  -3   4   6      139.52       97.60     18.64 o 
  -2   4   6        0.23        7.84     12.28 o 
  -1   4   6       43.03       60.40     21.20 o 
   0   4   6       78.13      114.92     21.61 o 
   1   4   6        0.01      -21.68     14.46 o 
   2   4   6      181.48      156.83     30.46 o 
   3   4   6        0.18        8.60     17.20 o 
   4   4   6        2.79       23.53     17.13 o 
   5   4   6        0.66       -8.79     15.85 o 
   6   4   6       21.35       28.67     16.32 o 
  -9   5   6       14.15       -0.28     15.04 o 
  -8   5   6       18.45       23.49     14.60 o 
  -7   5   6       45.74       41.45     15.68 o 
  -6   5   6       13.01       19.23     13.74 o 
  -5   5   6        7.42       21.95     12.04 o 
  -4   5   6       37.89       25.87     14.41 o 
  -3   5   6        0.03       -3.82     10.49 o 
  -2   5   6       64.18       29.29     13.05 o 
  -1   5   6        0.92       -5.51     13.91 o 
   0   5   6       39.81       20.94     15.19 o 
   1   5   6      169.18      148.63     28.67 o 
   2   5   6        0.54       -0.32     13.21 o 
   3   5   6       20.47       23.36     14.82 o 
   4   5   6        6.89        5.54     16.92 o 
   5   5   6       26.29       14.14     17.36 o 
   6   5   6        4.80       18.58     15.31 o 
  -9   6   6       26.17       17.60     16.05 o 
  -8   6   6        0.78       12.98     20.97 o 
  -7   6   6       25.88       45.80     16.98 o 
  -6   6   6       22.19       27.35     13.86 o 
  -5   6   6       50.21       49.68     14.75 o 
  -4   6   6       58.79       65.28     14.15 o 
  -3   6   6      240.84      237.58     21.27 o 
  -2   6   6       30.44       20.07     12.07 o 
  -1   6   6        8.24        3.97     13.08 o 
   0   6   6       31.55       26.75     15.51 o 
   1   6   6       11.49       15.18     14.29 o 
   2   6   6       41.18       24.99     13.71 o 
   3   6   6       47.16       50.07     18.80 o 
   4   6   6       31.65        8.66     23.86 o 
   5   6   6        1.02       12.16     17.13 o 
   6   6   6       53.80       23.34     18.77 o 
  -9   7   6       14.65        6.41     14.64 o 
  -8   7   6      105.54       95.62     18.27 o 
  -7   7   6       24.36       12.67     13.75 o 
  -6   7   6        0.00       -2.85     12.42 o 
  -5   7   6        2.73       -6.36     13.96 o 
  -4   7   6      274.12      260.64     21.26 o 
  -3   7   6       44.49       74.32     17.22 o 
  -2   7   6       16.11       -1.17     12.06 o 
  -1   7   6       27.09       12.20     13.64 o 
   0   7   6       44.83       39.15     15.67 o 
   1   7   6       33.78       19.66     13.84 o 
   2   7   6        0.87       -0.07     12.86 o 
   3   7   6        0.09       24.54     19.68 o 
   4   7   6        1.82        7.66     15.18 o 
   5   7   6       47.63       58.21     19.48 o 
   6   7   6        8.24      -20.59     15.77 o 
  -9   8   6       26.43        4.26     15.72 o 
  -8   8   6       78.77       66.67     16.98 o 
  -7   8   6       75.69       76.67     16.87 o 
  -6   8   6        0.01      -11.51     12.57 o 
  -5   8   6       33.19        9.92     13.14 o 
  -4   8   6       58.23       54.85     14.30 o 
  -3   8   6       97.06       72.19     17.38 o 
  -2   8   6       38.67       32.51     13.57 o 
  -1   8   6      205.30      252.32     28.18 o 
   0   8   6      261.16      269.65     22.27 o 
   1   8   6       13.28       37.57     14.83 o 
   2   8   6        0.36       -9.60     15.01 o 
   3   8   6        0.00        4.35     15.95 o 
   4   8   6       35.65       10.07     16.36 o 
   5   8   6       14.78      -21.25     14.17 o 
  -9   9   6        1.56      -15.40     13.61 o 
  -8   9   6        0.12       11.62     15.44 o 
  -7   9   6       36.29       22.27     15.13 o 
  -6   9   6       22.45        0.23     13.49 o 
  -5   9   6       16.18       15.73     13.16 o 
  -4   9   6       21.31       15.47     15.69 o 
  -3   9   6       43.49       54.83     21.46 o 
  -2   9   6      143.10      127.87     20.50 o 
  -1   9   6        1.05       23.60     13.90 o 
   0   9   6       64.76       60.46     15.84 o 
   1   9   6       57.23       57.21     17.70 o 
   2   9   6        4.55       -7.55     15.23 o 
   3   9   6       36.79       33.36     17.70 o 
   4   9   6        0.68        0.92     16.67 o 
   5   9   6        0.20        7.31     16.26 o 
  -9  10   6        0.04       12.48     15.97 o 
  -8  10   6       29.86       45.44     16.49 o 
  -7  10   6       20.09       13.26     15.18 o 
  -6  10   6       34.15       37.09     27.10 o 
  -5  10   6        0.97      -20.70     14.17 o 
  -4  10   6        2.91       -0.46     14.36 o 
  -3  10   6       18.72       28.50     38.78 o 
  -2  10   6       61.47       34.67     15.93 o 
  -1  10   6        2.69       10.06     14.05 o 
   0  10   6       80.51       76.37     19.82 o 
   1  10   6       64.47       47.51     18.05 o 
   2  10   6       49.22       44.66     18.27 o 
   3  10   6        1.01       -6.07     14.80 o 
   4  10   6       12.05       19.42     17.34 o 
   5  10   6       46.93       30.79     18.62 o 
  -8  11   6        0.69        6.12     15.21 o 
  -7  11   6        0.11       -4.46     15.02 o 
  -6  11   6        4.80       -5.47     16.98 o 
  -5  11   6        0.07       -9.32     14.88 o 
  -4  11   6       25.38       16.60     14.80 o 
  -3  11   6        2.37       -2.32     18.51 o 
  -2  11   6      151.39      169.79     38.02 o 
  -1  11   6      170.85      157.24     31.64 o 
   0  11   6      112.45      120.34     21.24 o 
   1  11   6        8.92       16.01     16.15 o 
   2  11   6        1.70      -20.43     13.62 o 
   3  11   6        0.00       16.72     17.89 o 
   4  11   6        1.62       -5.32     17.48 o 
   5  11   6       10.17       23.85     17.79 o 
  -8  12   6        8.10       36.98     18.40 o 
  -7  12   6       57.74       59.22     19.95 o 
  -6  12   6        1.97       16.14     17.06 o 
  -5  12   6       28.54       76.11     19.73 o 
  -4  12   6        0.79       -0.43     14.97 o 
  -3  12   6      110.94      116.91     27.59 o 
  -2  12   6       63.96       84.01     18.98 o 
  -1  12   6        0.05       16.23     17.00 o 
   0  12   6        0.25        6.35     16.01 o 
   1  12   6        1.28       21.86     16.11 o 
   2  12   6        0.08      -10.13     15.59 o 
   3  12   6        0.44       -7.88     16.15 o 
   4  12   6       18.26       21.77     19.15 o 
   5  12   6        4.49       30.72     20.02 o 
  -8  13   6        0.09       -0.20     17.51 o 
  -7  13   6        5.80      -20.27     15.90 o 
  -6  13   6       12.40       29.81     22.49 o 
  -5  13   6        0.56       14.39     16.61 o 
  -4  13   6        0.00       -6.78     17.07 o 
  -3  13   6        0.94      -25.97     17.32 o 
  -2  13   6       80.92       69.61     18.49 o 
  -1  13   6       12.11       17.67     23.37 o 
   0  13   6        6.35        8.81     14.08 o 
   1  13   6        6.38       -0.30     16.36 o 
   2  13   6       68.13       69.26     19.84 o 
   3  13   6        1.05       14.96     18.03 o 
   4  13   6        7.88       10.83     18.50 o 
  -8  14   6       30.08       50.11     21.24 o 
  -7  14   6        1.05       20.31     18.78 o 
  -6  14   6       31.46       46.78     19.98 o 
  -5  14   6        0.50       18.88     16.83 o 
  -4  14   6       46.77       71.22     18.89 o 
  -3  14   6        0.22      -13.82     19.17 o 
  -2  14   6       31.22       54.20     21.59 o 
  -1  14   6        4.89       -1.19     24.48 o 
   0  14   6        0.15       24.42     15.59 o 
   1  14   6        0.50       33.86     17.69 o 
   2  14   6       76.40       96.07     20.56 o 
   3  14   6       34.39       29.46     18.68 o 
   4  14   6        9.96       18.55     19.78 o 
  -7  15   6        0.18        1.09     29.71 o 
  -6  15   6       26.58       21.03     18.39 o 
  -5  15   6        0.59       12.42     23.79 o 
  -4  15   6       19.32       50.04     22.33 o 
  -3  15   6        1.79       30.22     23.00 o 
  -2  15   6       16.56       25.83     20.44 o 
  -1  15   6       51.83       70.73     24.43 o 
   0  15   6        7.95        8.78     22.28 o 
   1  15   6        0.01       -2.70     16.97 o 
   2  15   6        0.08       17.30     18.09 o 
   3  15   6        1.81      -29.68     19.79 o 
   4  15   6       34.14       19.44     19.56 o 
  -7  16   6       12.19        4.65     19.84 o 
  -6  16   6        0.08       -3.85     17.67 o 
  -5  16   6        5.58        5.28     18.74 o 
  -4  16   6       23.31       12.19     21.16 o 
  -3  16   6        0.38      -18.58     19.98 o 
  -2  16   6       20.56       45.59     22.16 o 
  -1  16   6        0.57        5.81     21.59 o 
   0  16   6       66.21       62.96     26.02 o 
   1  16   6       99.38       87.23     21.73 o 
   2  16   6        0.02       -2.10     17.36 o 
   3  16   6       13.19        0.81     17.96 o 
  -6  17   6        5.68       13.19     19.42 o 
  -5  17   6        0.52       -7.99     17.28 o 
  -4  17   6        9.36       27.26     23.52 o 
  -3  17   6        0.58        6.68     45.53 o 
  -2  17   6        2.92      -27.09     24.49 o 
  -1  17   6       10.34       70.91     25.08 o 
   0  17   6        2.32       26.44     18.93 o 
   1  17   6       12.33       -0.07     23.52 o 
   2  17   6       17.19      -11.33     16.67 o 
   3  17   6        0.76       -7.84     18.01 o 
  -6  18   6        1.24       -2.16     17.99 o 
  -5  18   6       12.95       10.71     18.73 o 
  -4  18   6       53.29       98.04     28.29 o 
  -3  18   6       38.24       16.64     49.46 o 
  -2  18   6       58.96       75.70     32.97 o 
  -1  18   6       21.36       38.19     17.82 o 
   0  18   6        1.89      -11.90     19.32 o 
   1  18   6        0.04       14.61     19.03 o 
   2  18   6        3.66      -10.92     18.95 o 
  -5  19   6        0.30       12.08     18.82 o 
  -4  19   6       10.01       35.78     24.84 o 
  -3  19   6        4.19       -6.94     22.13 o 
  -2  19   6        0.00       25.18     23.41 o 
  -1  19   6        5.49       28.32     22.19 o 
   0  19   6        1.91       20.30     18.11 o 
   1  19   6        0.06        7.48     18.58 o 
   2  19   6       13.06        7.23     20.65 o 
  -4  20   6       38.61       59.32     27.63 o 
  -3  20   6        7.34       12.66     25.12 o 
  -2  20   6        6.40       30.36     23.58 o 
  -1  20   6        0.02       -2.54     20.73 o 
   0  20   6        8.40        0.47     18.94 o 
   1  20   6        3.91       -2.78     18.64 o 
  -3  21   6        0.15       -7.96     22.03 o 
  -2  21   6        0.71       40.15     25.34 o 
  -1  21   6        0.09        0.68     22.14 o 
   0  21   6        2.62        7.58     18.94 o 
  -7   1   7        0.46        1.23     14.23 o 
  -6   1   7       17.87       -0.98     13.23 o 
  -5   1   7       10.96       21.69     13.02 o 
  -4   1   7       10.17      -23.24     29.83 o 
  -3   1   7       46.67       24.49     18.95 o 
  -2   1   7       19.65       45.01     24.25 o 
  -1   1   7        0.03      -32.03     21.35 o 
   0   1   7        5.96       27.02     19.94 o 
   1   1   7       12.42       11.10     20.56 o 
   2   1   7        3.23       -4.04     15.62 o 
   3   1   7        1.55      -10.63     13.49 o 
  -7   2   7        6.17        3.36     14.67 o 
  -6   2   7        2.16      -17.15     11.43 o 
  -5   2   7       11.88       16.33     12.59 o 
  -4   2   7       98.04      104.18     37.37 o 
  -3   2   7        0.00       40.31     48.83 o 
  -2   2   7        0.74        2.75     25.33 o 
  -1   2   7       18.49      -11.10     17.76 o 
   0   2   7       89.89       45.18     23.54 o 
   1   2   7        5.21       28.95     17.22 o 
   2   2   7       16.00       25.92     17.43 o 
   3   2   7        0.18      -21.98     16.21 o 
  -7   3   7        0.46       -4.37     13.17 o 
  -6   3   7        4.29       16.66     13.92 o 
  -5   3   7       43.53       19.27     12.61 o 
  -4   3   7      106.43       64.39     28.18 o 
  -3   3   7      112.07      107.66     27.77 o 
  -2   3   7        0.00       -4.69     17.23 o 
  -1   3   7       15.99       50.06     26.85 o 
   0   3   7       13.57        1.76     15.52 o 
   1   3   7      127.57      212.76     30.31 o 
   2   3   7        3.17      -19.34     22.77 o 
   3   3   7       13.83       36.59     19.87 o 
  -7   4   7        0.01        8.03     14.02 o 
  -6   4   7       81.13       75.36     16.24 o 
  -5   4   7        1.28       18.48     14.03 o 
  -4   4   7        0.00      -18.64     22.26 o 
  -3   4   7       10.58       20.33     34.86 o 
  -2   4   7        3.39        9.70     17.30 o 
  -1   4   7        5.14       16.61     16.42 o 
   0   4   7       10.90        5.20     16.13 o 
   1   4   7        7.59       21.55     19.51 o 
   2   4   7        6.64       22.56     18.72 o 
   3   4   7        1.32       18.40     15.19 o 
  -7   5   7        3.32       16.88     17.64 o 
  -6   5   7        1.94       -8.17     14.41 o 
  -5   5   7        2.49       13.51     13.49 o 
  -4   5   7        0.00       11.08     21.71 o 
  -3   5   7        0.00       17.89     17.77 o 
  -2   5   7        2.79       -0.67     15.23 o 
  -1   5   7        3.36       -9.52     16.32 o 
   0   5   7        1.21        2.44     16.15 o 
   1   5   7        2.53       -2.46     16.90 o 
   2   5   7        1.60       17.66     19.17 o 
  -6   6   7        0.27        9.77     14.87 o 
  -5   6   7        5.01       -2.45     16.62 o 
  -4   6   7        0.03       26.44     25.44 o 
  -3   6   7        0.01       41.82     25.75 o 
  -2   6   7        7.26       -4.42     16.78 o 
  -1   6   7       10.15        8.91     31.65 o 
   0   6   7        0.07        2.13     16.47 o 
   1   6   7       17.41       38.78     16.16 o 
   2   6   7       18.56       10.40     15.73 o 
  -6   7   7        0.01       14.62     26.88 o 
  -5   7   7       23.43       30.68     19.05 o 
  -4   7   7       34.82       19.13     22.19 o 
  -3   7   7       32.43       23.42     25.39 o 
  -2   7   7        2.19       -7.22     21.46 o 
  -1   7   7        4.77      -18.20     16.05 o 
   0   7   7       15.45       31.95     17.88 o 
   1   7   7        4.72       19.09     15.54 o 
   2   7   7        6.31        4.86     17.93 o 
  -6   8   7       31.07       34.87     17.13 o 
  -5   8   7        2.26       -2.83     23.04 o 
  -4   8   7        0.01       11.65     20.67 o 
  -3   8   7        1.35        0.51     29.67 o 
  -2   8   7        0.80       13.41     17.95 o 
  -1   8   7        8.34        5.91     20.00 o 
   0   8   7        8.39       -0.15     16.38 o 
   1   8   7       37.03       15.18     15.57 o 
   2   8   7        6.49       18.94     19.64 o 
  -6   9   7        6.99        2.70     15.42 o 
  -5   9   7        0.09       22.76     24.32 o 
  -4   9   7       14.45       17.84     22.78 o 
  -3   9   7       17.28       39.13     25.80 o 
  -2   9   7        0.55       21.77     17.93 o 
  -1   9   7       20.26       -9.80     17.07 o 
   0   9   7        0.01        2.05     16.77 o 
   1   9   7        1.86        3.29     17.23 o 
  -5  10   7        3.30        9.87     23.29 o 
  -4  10   7        9.21        4.51     23.05 o 
  -3  10   7       17.20       -1.13     28.58 o 
  -2  10   7        0.64       -5.10     17.30 o 
  -1  10   7        2.22        8.74     18.37 o 
   0  10   7        0.12       25.62     18.30 o 
   1  10   7       26.17        2.62     18.42 o 
  -5  11   7        9.69        5.13     28.42 o 
  -4  11   7        2.99       23.56     24.25 o 
  -3  11   7       26.62       31.15     27.42 o 
  -2  11   7       11.59       32.06     27.75 o 
  -1  11   7       14.93       29.61     19.34 o 
   0  11   7        9.22       -1.08     16.73 o 
   1  11   7       13.41       16.00     18.41 o 
  -4  12   7        2.19       -6.68     23.75 o 
  -3  12   7        7.10       -3.45     39.25 o 
  -2  12   7       34.05       26.72     27.21 o 
  -1  12   7        0.38        7.78     17.92 o 
   0  12   7        2.13       11.46     19.13 o 
  -4  13   7        9.86        9.78     22.29 o 
  -3  13   7       13.91       29.20     43.02 o 
  -2  13   7        6.44       14.03     26.86 o 
  -1  13   7        0.18       -0.83     36.66 o 
                                                 
